# Supplementary material for: 4a-Hy­droxy-9-(2-meth­oxy­phen­yl)-4,4a,5,6,7,8,9,9a-octa­hydro-3H-xanthene-1,8(2H)-dione
Source: Acta Crystallogr Sect E Struct Rep Online. 2010 Dec 4;67(Pt 1):o35–6. doi: 10.1107/S1600536810050191 (PMC3050262; doi:10.1107/S1600536810050191)
Supplement: Supplementary file 2 [file e-67-00o35-Isup2.hkl]

# 
# h,k,l, Fc-squared, Fo-squared, sigma(Fo-squared) and status flag 
# 
data_I
_shelx_title ' 2meoxim in P-1 (100K)' 
_shelx_refln_list_code          4 
_shelx_F_calc_maximum       89.03 
_exptl_crystal_F_000       364.00 
_reflns_d_resolution_high  0.7107 
 
loop_ 
 _symmetry_equiv_pos_as_xyz 
 'x, y, z' 
 '-x, -y, -z' 
 
_cell_length_a     7.1060 
_cell_length_b     7.8897 
_cell_length_c    15.1001 
_cell_angle_alpha  91.285 
_cell_angle_beta  101.251 
_cell_angle_gamma 101.129 
 
_shelx_F_squared_multiplier     1.000 
 
loop_ 
 _refln_index_h 
 _refln_index_k 
 _refln_index_l 
 _refln_F_squared_calc 
 _refln_F_squared_meas 
 _refln_F_squared_sigma 
 _refln_observed_status 
   1   0   0       87.84       70.29      1.02 o 
   2   0   0     6984.86     6855.19     81.57 o 
   3   0   0     1762.28     1943.69     19.11 o 
   4   0   0      423.45      494.05      6.18 o 
   5   0   0      595.73      628.04      7.15 o 
   6   0   0        1.23        1.18      0.42 o 
   7   0   0       74.40       73.42      3.63 o 
   8   0   0       31.42       37.30      2.92 o 
   9   0   0        0.00        1.25      1.20 o 
  -9   1   0       28.79       27.81      2.75 o 
  -8   1   0      173.12      170.94      5.58 o 
  -7   1   0       22.79       26.16      1.49 o 
  -6   1   0        0.30        0.50      0.40 o 
  -5   1   0       51.57       51.34      1.42 o 
  -4   1   0      724.93      770.73      7.83 o 
  -3   1   0      405.98      420.75      4.82 o 
  -2   1   0     1198.38     1196.06     14.79 o 
  -1   1   0      985.62      968.56     18.83 o 
   0   1   0     5930.63     5517.60     76.99 o 
   1   1   0       17.67       18.44      0.81 o 
   2   1   0        0.32        0.29      0.27 o 
   3   1   0      596.17      680.07      7.81 o 
   4   1   0       13.05       16.08      0.58 o 
   5   1   0       59.08       54.59      1.13 o 
   6   1   0      100.95       93.13      2.42 o 
   7   1   0        4.83        6.08      1.39 o 
   8   1   0        0.03        1.38      1.09 o 
   9   1   0       33.27       34.89      4.59 o 
  -9   2   0       58.36       67.19      2.56 o 
  -8   2   0      101.21      100.88      3.11 o 
  -7   2   0       18.10       22.79      1.45 o 
  -6   2   0        2.28        1.18      0.42 o 
  -5   2   0       27.40       33.20      1.02 o 
  -4   2   0       31.36       35.87      1.02 o 
  -3   2   0      105.97      119.61      2.02 o 
  -2   2   0      894.15      844.84     13.24 o 
  -1   2   0     1107.37     1158.81      8.98 o 
   0   2   0       19.82       17.73      0.45 o 
   1   2   0     2340.16     2321.15     23.56 o 
   2   2   0       23.64       27.74      1.15 o 
   3   2   0      229.37      283.60      4.46 o 
   4   2   0       18.95       17.55      0.62 o 
   5   2   0       13.51       16.96      1.15 o 
   6   2   0       86.90       78.75      2.63 o 
   7   2   0       34.85       34.09      3.49 o 
   8   2   0       49.09       59.60      5.04 o 
   9   2   0        0.57        1.15      1.86 o 
  -9   3   0      131.59      145.70      3.82 o 
  -8   3   0        4.52        4.51      0.77 o 
  -7   3   0      949.36      936.47      9.99 o 
  -6   3   0      236.40      224.95      3.23 o 
  -5   3   0        5.10        7.71      0.64 o 
  -4   3   0      386.95      374.01      4.82 o 
  -3   3   0       37.12       37.49      0.75 o 
  -2   3   0       81.77       98.75      1.54 o 
  -1   3   0      158.18      176.98      1.58 o 
   0   3   0       46.16       44.51      0.80 o 
   1   3   0      214.87      250.88      2.63 o 
   2   3   0      518.09      597.62      7.17 o 
   3   3   0      101.99      117.22      2.27 o 
   4   3   0        0.09        0.92      0.27 o 
   5   3   0       97.93      110.07      2.43 o 
   6   3   0        4.55        3.71      0.71 o 
   7   3   0       67.70       68.71      4.60 o 
   8   3   0        7.51        9.46      2.77 o 
  -9   4   0        5.88        6.91      1.15 o 
  -8   4   0        6.31        5.42      0.80 o 
  -7   4   0       52.84       60.92      1.64 o 
  -6   4   0       30.50       32.32      1.26 o 
  -5   4   0      165.11      157.70      2.48 o 
  -4   4   0       60.53       59.64      0.99 o 
  -3   4   0      186.26      210.86      2.36 o 
  -2   4   0       94.87      115.92      1.33 o 
  -1   4   0      931.83     1015.13      7.88 o 
   0   4   0      228.83      243.32      2.36 o 
   1   4   0      185.61      229.63      2.26 o 
   2   4   0      905.44      915.30      8.85 o 
   3   4   0        1.09        0.07      0.38 o 
   4   4   0       63.04       65.11      1.45 o 
   5   4   0       69.13       42.37      1.67 o 
   6   4   0       13.05       18.39      3.52 o 
   7   4   0        7.45        7.33      4.85 o 
   8   4   0       24.87       25.86      4.34 o 
  -9   5   0      105.26      109.71      5.13 o 
  -8   5   0        0.33        1.92      0.96 o 
  -7   5   0        4.25        4.58      0.61 o 
  -6   5   0        9.54       11.16      1.05 o 
  -5   5   0        9.74        9.43      0.70 o 
  -4   5   0       53.51       52.32      1.35 o 
  -3   5   0      734.96      756.12      8.30 o 
  -2   5   0      170.03      162.97      1.51 o 
  -1   5   0      666.52      706.95      5.95 o 
   0   5   0       17.19       16.33      0.57 o 
   1   5   0      341.03      350.58      3.32 o 
   2   5   0        4.20        4.66      0.45 o 
   3   5   0       19.40       15.34      0.85 o 
   4   5   0       89.89       92.85      3.04 o 
   5   5   0       18.87       13.45      1.96 o 
   6   5   0       10.46        8.54      1.81 o 
   7   5   0       17.71       15.37      3.28 o 
  -9   6   0        0.62       -0.70      1.41 o 
  -8   6   0        4.71        7.40      1.35 o 
  -7   6   0       20.16       20.85      3.05 o 
  -6   6   0        0.26        0.05      0.68 o 
  -5   6   0      484.65      488.86      7.85 o 
  -4   6   0      229.32      205.77      3.27 o 
  -3   6   0        6.32        9.11      0.69 o 
  -2   6   0       81.70      104.82      1.59 o 
  -1   6   0      167.62      150.35      1.80 o 
   0   6   0      131.30      134.36      1.79 o 
   1   6   0      157.39      131.59      1.91 o 
   2   6   0       38.04       35.33      1.06 o 
   3   6   0       19.10       19.16      1.13 o 
   4   6   0        1.66        0.22      0.92 o 
   5   6   0       21.43       24.00      2.61 o 
   6   6   0        5.29        7.27      1.96 o 
   7   6   0       36.69       35.97      3.63 o 
  -8   7   0       62.27       68.96      4.11 o 
  -7   7   0        0.00        2.49      0.90 o 
  -6   7   0        7.66        9.29      1.26 o 
  -5   7   0       11.75       14.52      1.46 o 
  -4   7   0      131.18      127.27      3.93 o 
  -3   7   0       22.07       22.22      1.12 o 
  -2   7   0      229.60      196.36      2.55 o 
  -1   7   0      514.26      474.15      5.02 o 
   0   7   0       24.71       19.73      0.72 o 
   1   7   0       10.10        6.97      0.57 o 
   2   7   0        0.00        0.09      0.39 o 
   3   7   0       22.31       21.77      2.01 o 
   4   7   0      156.28      152.76      5.63 o 
   5   7   0        0.11        2.38      1.34 o 
   6   7   0      160.17      174.41      6.65 o 
  -8   8   0        0.00       -0.29      1.28 o 
  -7   8   0       21.95       19.03      3.44 o 
  -6   8   0       11.96       16.28      2.23 o 
  -5   8   0      134.74      140.52      3.98 o 
  -4   8   0        8.99       10.62      1.08 o 
  -3   8   0       87.81       86.27      2.05 o 
  -2   8   0       41.81       33.26      1.06 o 
  -1   8   0        0.08       -0.03      0.33 o 
   0   8   0       30.08       26.35      1.07 o 
   1   8   0       75.27       71.10      1.40 o 
   2   8   0       24.45       21.10      1.87 o 
   3   8   0       58.69       62.05      2.00 o 
   4   8   0      240.06      258.31      4.71 o 
   5   8   0        1.28        1.72      2.18 o 
  -7   9   0        0.46        0.51      1.32 o 
  -6   9   0        3.49        6.09      2.71 o 
  -5   9   0       41.74       42.37      2.47 o 
  -4   9   0       10.04       10.72      1.02 o 
  -3   9   0      141.22      145.31      3.12 o 
  -2   9   0       40.95       39.81      1.57 o 
  -1   9   0       44.20       44.15      1.83 o 
   0   9   0      166.66      162.64      2.79 o 
   1   9   0       86.44       84.22      2.86 o 
   2   9   0       34.02       39.32      2.14 o 
   3   9   0       16.40       13.71      1.56 o 
   4   9   0        5.59        4.95      1.17 o 
  -5  10   0       32.93       38.56      2.07 o 
  -4  10   0       77.63       73.89      2.21 o 
  -3  10   0        4.96        4.10      0.98 o 
  -2  10   0       64.48       60.95      3.70 o 
  -1  10   0        0.01       -0.51      0.60 o 
   0  10   0      244.48      250.60      3.84 o 
   1  10   0       12.50       11.11      1.37 o 
   2  10   0        7.87        8.28      1.41 o 
  -3  11   0       98.08      101.57      2.88 o 
  -2  11   0        0.00       -0.07      1.07 o 
  -1  11   0       20.22       20.43      1.20 o 
   1 -11   1       17.21       14.31      1.05 o 
   2 -11   1        1.77        0.75      0.83 o 
   3 -11   1      247.79      257.64      7.41 o 
  -2 -10   1       12.65       12.57      2.44 o 
  -1 -10   1        1.99        2.43      1.40 o 
   0 -10   1       33.26       31.38      1.36 o 
   1 -10   1       43.96       49.99      1.55 o 
   2 -10   1       91.80       90.86      2.56 o 
   3 -10   1        9.27        9.13      1.15 o 
   4 -10   1       56.15       58.32      2.07 o 
   5 -10   1        7.86       10.71      1.31 o 
  -4  -9   1       77.15       81.16      3.12 o 
  -3  -9   1      127.96      122.53      3.71 o 
  -2  -9   1      107.29      100.12     10.93 o 
  -1  -9   1       17.25       14.92      1.14 o 
   0  -9   1       39.83       34.43      1.26 o 
   1  -9   1       32.10       31.07      1.22 o 
   2  -9   1        4.03        2.50      0.54 o 
   3  -9   1       15.71       15.69      1.38 o 
   4  -9   1        0.44        0.50      0.63 o 
   5  -9   1       69.99       78.79      4.91 o 
   6  -9   1       45.12       47.23      2.73 o 
   7  -9   1       22.93       24.97      4.05 o 
  -5  -8   1       51.15       48.56      5.39 o 
  -4  -8   1      115.87      119.69      3.16 o 
  -3  -8   1        1.44        1.99      0.90 o 
  -2  -8   1        2.69        1.30      0.82 o 
  -1  -8   1        3.99        3.81      0.51 o 
   0  -8   1      273.07      258.98      3.69 o 
   1  -8   1       11.83       10.67      0.99 o 
   2  -8   1        4.77        3.34      0.59 o 
   3  -8   1      186.07      181.33      3.17 o 
   4  -8   1        1.02        0.06      0.61 o 
   5  -8   1        1.45        2.16      0.82 o 
   6  -8   1      119.64      120.20      7.21 o 
   7  -8   1        9.09       10.25      1.53 o 
  -6  -7   1        0.32        0.10      1.40 o 
  -5  -7   1        6.81        9.55      2.05 o 
  -4  -7   1        0.66        2.83      1.44 o 
  -3  -7   1       11.29       13.12      1.01 o 
  -2  -7   1       20.26       16.50      1.21 o 
  -1  -7   1        9.14       10.41      0.56 o 
   0  -7   1        5.43        3.30      0.45 o 
   1  -7   1       84.62       89.81      1.59 o 
   2  -7   1       37.83       40.13      1.03 o 
   3  -7   1       12.98       13.76      0.85 o 
   4  -7   1       26.06       29.03      1.29 o 
   5  -7   1      120.61      108.78      7.79 o 
   6  -7   1       33.78       34.78      2.13 o 
   7  -7   1       67.52       70.67      3.82 o 
   8  -7   1        2.60        3.81      1.69 o 
  -7  -6   1       10.68       12.00      2.37 o 
  -6  -6   1      107.56      108.16      4.94 o 
  -5  -6   1        7.08        6.80      1.68 o 
  -4  -6   1       62.52       45.26      4.19 o 
  -3  -6   1       98.53      102.86      2.28 o 
  -2  -6   1      199.81      173.03      2.26 o 
  -1  -6   1      302.94      284.32      3.83 o 
   0  -6   1       17.44       22.32      0.71 o 
   1  -6   1        5.84        8.20      0.46 o 
   2  -6   1      206.47      199.40      2.33 o 
   3  -6   1        0.06        0.19      0.37 o 
   4  -6   1       14.85       14.53      1.00 o 
   5  -6   1        1.33        0.76      0.34 o 
   6  -6   1       28.34       26.01      1.92 o 
   7  -6   1        9.43        9.67      1.38 o 
   8  -6   1        2.84        1.15      1.29 o 
   9  -6   1       50.60       58.38      4.54 o 
  -7  -5   1       42.75       48.82      7.44 o 
  -6  -5   1        6.31        4.51      1.46 o 
  -5  -5   1       52.18       39.90      2.40 o 
  -4  -5   1        8.30        2.64      0.55 o 
  -3  -5   1        2.97        3.81      0.56 o 
  -2  -5   1       29.43       37.71      0.97 o 
  -1  -5   1       84.29       81.25      1.12 o 
   0  -5   1      157.38      149.65      1.81 o 
   1  -5   1       57.09       66.08      1.00 o 
   2  -5   1       51.89       51.17      0.69 o 
   3  -5   1      169.97      179.44      2.03 o 
   4  -5   1      875.90      855.70      9.65 o 
   5  -5   1       24.17       19.05      1.02 o 
   6  -5   1       89.95       85.25      2.10 o 
   7  -5   1       50.08       56.51      2.86 o 
   8  -5   1        0.24       -0.68      0.75 o 
   9  -5   1       21.21       23.24      2.22 o 
  -8  -4   1      108.90      121.19      5.25 o 
  -7  -4   1       11.61       12.56      2.05 o 
  -6  -4   1       66.20       66.59      3.44 o 
  -5  -4   1      149.17      141.42      2.57 o 
  -4  -4   1      190.40      206.02      2.96 o 
  -3  -4   1        1.22        2.90      0.50 o 
  -2  -4   1      640.83      648.81      6.09 o 
  -1  -4   1      145.74      148.47      1.42 o 
   0  -4   1       47.10       65.98      0.93 o 
   1  -4   1     1076.55     1228.04     10.31 o 
   2  -4   1        3.20        2.95      0.36 o 
   3  -4   1     1006.24      991.68     10.39 o 
   4  -4   1        1.83        3.02      0.29 o 
   5  -4   1       98.97       98.00      1.71 o 
   6  -4   1      111.49      107.21      2.22 o 
   7  -4   1      390.71      396.83      5.86 o 
   8  -4   1        0.20        1.10      0.82 o 
   9  -4   1        7.78        9.57      1.40 o 
  -8  -3   1        8.11       12.49      2.03 o 
  -7  -3   1      159.45      166.16      5.56 o 
  -6  -3   1        0.11        0.05      0.47 o 
  -5  -3   1      196.01      207.97      3.72 o 
  -4  -3   1        1.17        1.93      0.42 o 
  -3  -3   1       46.35       45.18      1.10 o 
  -2  -3   1      550.35      579.69      7.92 o 
  -1  -3   1       56.76       58.85      0.80 o 
   0  -3   1       37.84       33.99      0.56 o 
   1  -3   1     2144.11     2288.18     16.65 o 
   2  -3   1       40.45       38.94      0.88 o 
   3  -3   1       22.67       19.16      0.60 o 
   4  -3   1      208.35      202.06      2.70 o 
   5  -3   1      183.36      183.95      2.86 o 
   6  -3   1       51.37       46.84      1.36 o 
   7  -3   1      487.10      480.45      6.67 o 
   8  -3   1        4.53        5.68      0.94 o 
   9  -3   1       67.75       66.15      3.48 o 
  -9  -2   1       18.81       14.39      3.40 o 
  -8  -2   1        3.64        4.46      2.03 o 
  -7  -2   1       42.47       43.62      4.87 o 
  -6  -2   1        3.58        4.23      1.18 o 
  -5  -2   1        5.54        4.76      0.48 o 
  -4  -2   1      211.46      211.03      2.95 o 
  -3  -2   1     2025.71     2280.11     32.45 o 
  -2  -2   1      969.26      979.98     23.20 o 
  -1  -2   1      321.83      326.41      3.89 o 
   0  -2   1      551.53      560.55      5.08 o 
   1  -2   1     5171.29     5171.87     42.74 o 
   2  -2   1       38.01       39.13      0.70 o 
   3  -2   1      735.50      782.22      9.68 o 
   4  -2   1      168.32      146.89      2.59 o 
   5  -2   1      202.12      218.67      3.00 o 
   6  -2   1        0.15        0.18      0.38 o 
   7  -2   1        0.07       -0.07      0.53 o 
   8  -2   1       37.21       35.43      2.39 o 
   9  -2   1        2.56        6.02      1.28 o 
  -9  -1   1       41.12       42.38      4.88 o 
  -8  -1   1        5.03        4.16      2.03 o 
  -7  -1   1        0.18        0.18      0.58 o 
  -6  -1   1      536.62      532.97      6.94 o 
  -5  -1   1        3.96        2.44      0.32 o 
  -4  -1   1      421.66      430.55      4.68 o 
  -3  -1   1      244.50      233.48      4.28 o 
  -2  -1   1      122.40      114.23      4.11 o 
  -1  -1   1      623.21      637.97     12.70 o 
   0  -1   1      174.44      162.74      1.84 o 
   1  -1   1     3697.28     3471.41     46.00 o 
   2  -1   1     2392.99     2445.06     35.23 o 
   3  -1   1      807.83      878.82     10.01 o 
   4  -1   1      323.62      355.77      3.74 o 
   5  -1   1      428.94      471.58      5.18 o 
   6  -1   1      778.45      794.36      9.74 o 
   7  -1   1       88.27       96.03      3.15 o 
   8  -1   1        4.01        5.44      1.38 o 
   9  -1   1       24.04       24.57      3.54 o 
  -9   0   1      234.41      246.81     10.41 o 
  -8   0   1      142.99      149.23      5.07 o 
  -7   0   1      112.50      115.46      4.11 o 
  -6   0   1      834.32      840.68     10.14 o 
  -5   0   1      718.90      726.50      7.44 o 
  -4   0   1     1066.74     1132.78     12.91 o 
  -3   0   1      406.23      433.27      4.92 o 
  -2   0   1     6361.85     6195.80     80.94 o 
  -1   0   1     1823.51     1758.62     33.71 o 
   1   0   1      483.56      524.60      8.27 o 
   2   0   1      609.26      601.57      9.14 o 
   3   0   1     1597.21     1781.36     19.40 o 
   4   0   1        9.00       15.51      0.62 o 
   5   0   1      401.76      450.66      5.40 o 
   6   0   1       65.18       70.41      1.57 o 
   7   0   1       66.53       63.36      4.05 o 
   8   0   1      133.01      126.52      4.84 o 
   9   0   1        2.09        4.92      1.49 o 
  -9   1   1      198.41      205.62      6.50 o 
  -8   1   1      519.48      522.84      9.58 o 
  -7   1   1      418.00      412.89      5.91 o 
  -6   1   1     1463.12     1477.84     16.87 o 
  -5   1   1       27.53       29.82      1.09 o 
  -4   1   1      582.45      589.06      6.19 o 
  -3   1   1      693.65      786.84      7.74 o 
  -2   1   1     2709.27     2676.44     32.33 o 
  -1   1   1     2665.80     2562.46     44.34 o 
   0   1   1      130.81      124.35      1.43 o 
   1   1   1      410.40      366.28      5.90 o 
   2   1   1      154.47      156.97      2.71 o 
   3   1   1       43.62       52.87      1.20 o 
   4   1   1       30.27       37.90      0.95 o 
   5   1   1      260.22      271.42      3.61 o 
   6   1   1      179.48      150.74      5.21 o 
   7   1   1       32.37       35.96      2.80 o 
   8   1   1        2.29        0.41      1.01 o 
   9   1   1       21.34       25.27      3.95 o 
  -9   2   1       28.15       30.13      1.97 o 
  -8   2   1      113.37      115.57      3.01 o 
  -7   2   1        0.03       -0.29      0.78 o 
  -6   2   1      343.11      329.69      4.53 o 
  -5   2   1       19.45       22.80      0.94 o 
  -4   2   1      204.13      205.81      2.91 o 
  -3   2   1        0.44        0.19      0.27 o 
  -2   2   1        2.60        2.06      0.34 o 
  -1   2   1      421.45      400.18      3.25 o 
   0   2   1     1044.72     1103.85     10.34 o 
   1   2   1       87.58       80.32      1.26 o 
   2   2   1     4444.13     4586.53     87.29 o 
   3   2   1      218.01      224.41      2.79 o 
   4   2   1       28.51       28.67      0.87 o 
   5   2   1        3.71        6.46      0.74 o 
   6   2   1      318.25      291.41      5.94 o 
   7   2   1        2.80        4.01      1.23 o 
   8   2   1        0.18        2.33      1.81 o 
  -9   3   1       16.76       18.98      1.40 o 
  -8   3   1        0.00        0.18      0.50 o 
  -7   3   1      130.47      128.58      2.38 o 
  -6   3   1       14.83       11.80      0.76 o 
  -5   3   1        4.38        5.06      0.55 o 
  -4   3   1      892.62      945.73     11.90 o 
  -3   3   1      107.95      113.91      1.86 o 
  -2   3   1      110.69      122.72      1.63 o 
  -1   3   1     1350.65     1434.03     10.91 o 
   0   3   1        3.69        4.16      0.24 o 
   1   3   1      680.21      703.03      6.26 o 
   2   3   1     1355.27     1465.07     16.47 o 
   3   3   1      146.48      150.73      2.60 o 
   4   3   1      252.49      275.98      3.79 o 
   5   3   1        0.13        0.13      0.54 o 
   6   3   1       38.72       50.86      3.52 o 
   7   3   1       89.79       92.50      4.12 o 
   8   3   1      212.14      219.48     10.30 o 
  -9   4   1        8.31        8.19      1.36 o 
  -8   4   1       40.99       42.43      1.74 o 
  -7   4   1        2.87        2.38      0.93 o 
  -6   4   1      156.81      135.97      2.51 o 
  -5   4   1      125.55      130.30      2.58 o 
  -4   4   1       72.60       87.58      1.25 o 
  -3   4   1      134.05      170.87      3.15 o 
  -2   4   1       73.57       70.38      0.93 o 
  -1   4   1        2.32        0.48      0.17 o 
   0   4   1       25.38       41.61      0.67 o 
   1   4   1        0.20        1.09      0.46 o 
   2   4   1      127.66      149.35      1.89 o 
   3   4   1      170.53      162.08      2.32 o 
   4   4   1        0.89       -0.22      0.39 o 
   5   4   1        0.02        0.53      0.58 o 
   6   4   1       53.41       52.09      3.10 o 
   7   4   1       71.06       73.35      3.87 o 
   8   4   1       27.78       24.54      4.19 o 
  -9   5   1       16.11       14.02      1.73 o 
  -8   5   1      134.60      141.81      4.30 o 
  -7   5   1      355.92      378.03      6.40 o 
  -6   5   1       79.58       76.76      1.74 o 
  -5   5   1     1659.98     1643.54     17.21 o 
  -4   5   1      213.89      203.72      3.33 o 
  -3   5   1      149.00      131.85      1.50 o 
  -2   5   1      294.88      319.31      2.68 o 
  -1   5   1      183.96      184.89      2.07 o 
   0   5   1       11.27        9.57      0.47 o 
   1   5   1        8.15        9.87      0.47 o 
   2   5   1       28.38       33.08      1.02 o 
   3   5   1        1.36        0.99      0.45 o 
   4   5   1       22.59       13.47      1.02 o 
   5   5   1        0.31       -0.35      1.22 o 
   6   5   1        0.51       -0.42      1.06 o 
   7   5   1        2.27        2.20      1.52 o 
  -9   6   1        0.99        1.88      1.59 o 
  -8   6   1       21.77       29.11      3.06 o 
  -7   6   1        1.23        1.92      0.70 o 
  -6   6   1        7.14        6.64      0.91 o 
  -5   6   1       50.52       52.49      3.22 o 
  -4   6   1       22.92       22.36      1.06 o 
  -3   6   1       37.54       32.38      1.15 o 
  -2   6   1       29.97       27.67      0.99 o 
  -1   6   1        0.06       -0.37      0.24 o 
   0   6   1       16.93       13.83      0.63 o 
   1   6   1       73.75       75.48      1.12 o 
   2   6   1       73.17       62.53      1.55 o 
   3   6   1       99.20       93.80      2.16 o 
   4   6   1      199.76      201.09      6.25 o 
   5   6   1       50.87       47.59      3.31 o 
   6   6   1       17.79       18.31      2.55 o 
  -8   7   1        1.87       -0.17      1.37 o 
  -7   7   1      201.08      218.19     12.97 o 
  -6   7   1       22.79       24.10      1.86 o 
  -5   7   1       12.78        9.32      1.89 o 
  -4   7   1       79.32       80.62      2.15 o 
  -3   7   1      166.76      153.22      2.68 o 
  -2   7   1       14.61       18.51      0.76 o 
  -1   7   1      116.35      107.68      1.98 o 
   0   7   1        3.39        0.49      0.49 o 
   1   7   1      318.43      319.99      3.34 o 
   2   7   1       37.95       31.64      1.14 o 
   3   7   1      237.89      231.15      6.24 o 
   4   7   1       52.07       51.94      3.37 o 
   5   7   1      200.35      213.78      7.09 o 
   6   7   1       30.47       33.42      3.41 o 
  -8   8   1       16.76       20.93      2.80 o 
  -7   8   1       44.55       46.23      3.45 o 
  -6   8   1       62.90       62.41      3.64 o 
  -5   8   1       14.23       15.33      1.58 o 
  -4   8   1       74.16       71.80      2.16 o 
  -3   8   1        2.04        0.82      0.56 o 
  -2   8   1      252.03      218.55      3.34 o 
  -1   8   1       32.95       34.80      1.30 o 
   0   8   1       20.94       23.35      1.02 o 
   1   8   1       69.70       70.04      1.44 o 
   2   8   1        1.22        0.33      0.83 o 
   3   8   1       70.29       66.25      2.49 o 
   4   8   1       44.65       46.12      2.39 o 
   5   8   1       85.77       92.65      4.84 o 
  -7   9   1        5.48        7.59      3.08 o 
  -6   9   1       24.19       25.38      4.45 o 
  -5   9   1        0.32        0.36      1.27 o 
  -4   9   1       42.32       37.17      1.59 o 
  -3   9   1      154.18      159.59      3.07 o 
  -2   9   1      148.30      148.22      3.15 o 
  -1   9   1        5.36        5.75      0.67 o 
   0   9   1       35.09       36.58      1.21 o 
   1   9   1       12.62       11.67      1.27 o 
   2   9   1       10.34        9.57      1.25 o 
   3   9   1        0.19        0.75      0.81 o 
  -5  10   1        0.62        0.24      0.98 o 
  -4  10   1       17.22       16.86      1.30 o 
  -3  10   1        9.95        7.52      1.23 o 
  -2  10   1      157.15      167.58      4.23 o 
  -1  10   1      151.40      151.06      2.79 o 
   0  10   1       73.22       69.25      1.79 o 
   1  10   1        2.37        2.08      1.40 o 
   2  10   1        3.76        4.57      1.08 o 
  -3  11   1       11.04       13.54      1.79 o 
  -2  11   1       66.64       67.11      2.81 o 
  -1  11   1       14.54       16.53      1.12 o 
   1 -11   2        0.92       -0.01      0.58 o 
   2 -11   2       14.66       13.45      1.34 o 
  -2 -10   2        9.08        8.29      1.29 o 
  -1 -10   2       14.64       17.76      1.25 o 
   0 -10   2       10.85       10.10      0.86 o 
   1 -10   2        0.18       -0.23      0.72 o 
   2 -10   2       85.84       91.37      4.09 o 
   3 -10   2        1.71        2.10      0.88 o 
   4 -10   2       14.29       14.42      1.22 o 
   5 -10   2        1.45        1.39      1.03 o 
  -4  -9   2       18.06       18.29      1.74 o 
  -3  -9   2      175.53      193.27      4.79 o 
  -2  -9   2        2.83        2.36      0.86 o 
  -1  -9   2       37.73       43.65      1.76 o 
   0  -9   2        0.27        0.37      0.46 o 
   1  -9   2      116.65      126.07      2.41 o 
   2  -9   2        1.11        0.78      0.45 o 
   3  -9   2        0.26        0.57      0.63 o 
   4  -9   2       16.08       15.23      1.16 o 
   5  -9   2       71.59       79.73      3.22 o 
   6  -9   2       98.95      103.77      3.74 o 
  -5  -8   2        1.51        1.38      1.97 o 
  -4  -8   2        8.53        9.82      1.31 o 
  -3  -8   2       59.59       67.24      2.54 o 
  -2  -8   2       20.79       21.34      1.94 o 
  -1  -8   2        6.07        5.53      0.54 o 
   0  -8   2       78.09       77.81      1.73 o 
   1  -8   2       18.86       20.95      1.21 o 
   2  -8   2       67.73       69.15      1.48 o 
   3  -8   2        0.24       -0.79      0.51 o 
   4  -8   2        0.04       -0.79      0.56 o 
   5  -8   2       69.87       77.68      3.39 o 
   6  -8   2        4.82        1.75      1.05 o 
   7  -8   2        3.13        2.93      1.15 o 
  -6  -7   2        0.74        0.89      1.55 o 
  -5  -7   2        7.68        7.00      2.64 o 
  -4  -7   2        8.08        5.58      1.63 o 
  -3  -7   2        0.21        0.20      0.49 o 
  -2  -7   2        7.41        5.06      0.75 o 
  -1  -7   2        5.27        2.75      0.39 o 
   0  -7   2        3.82        2.78      0.46 o 
   1  -7   2       98.45       84.77      1.59 o 
   2  -7   2      153.32      133.41      1.98 o 
   3  -7   2      227.85      209.83      3.47 o 
   4  -7   2       34.90       34.10      1.40 o 
   5  -7   2        7.60        5.06      1.46 o 
   6  -7   2      152.70      144.57      4.19 o 
   7  -7   2        0.02        0.05      0.75 o 
   8  -7   2      111.92      112.22      4.04 o 
  -7  -6   2        8.60        6.01      1.93 o 
  -6  -6   2       60.20       64.49      8.96 o 
  -5  -6   2        9.78        7.53      1.69 o 
  -3  -6   2       48.98       52.43      1.60 o 
  -2  -6   2      573.07      550.53      6.42 o 
  -1  -6   2       56.45       44.24      1.30 o 
   0  -6   2      160.00      152.90      1.94 o 
   1  -6   2        0.01       -0.20      0.26 o 
   2  -6   2        1.06        3.23      0.38 o 
   3  -6   2      149.99      151.46      2.12 o 
   4  -6   2      677.91      657.65      7.88 o 
   5  -6   2       63.33       61.23      2.17 o 
   6  -6   2      163.99      160.02      4.32 o 
   7  -6   2        6.06        5.59      1.21 o 
   8  -6   2      266.14      275.25      8.71 o 
  -7  -5   2       11.51       12.69      2.20 o 
  -6  -5   2        1.74        2.04      1.21 o 
  -5  -5   2        0.18        1.13      1.01 o 
  -4  -5   2      151.11      143.59      2.74 o 
  -3  -5   2        8.75        9.35      1.09 o 
  -2  -5   2        6.12        7.50      0.46 o 
  -1  -5   2      830.76      771.50      7.14 o 
   0  -5   2      214.87      193.06      2.17 o 
   1  -5   2      122.43      113.21      1.34 o 
   2  -5   2      312.56      318.44      2.50 o 
   3  -5   2       74.09       71.27      1.26 o 
   4  -5   2      274.13      275.82      4.80 o 
   5  -5   2       10.62       10.67      0.85 o 
   6  -5   2        5.04        4.77      0.66 o 
   7  -5   2      146.02      150.29      4.32 o 
   8  -5   2      138.19      147.25      4.51 o 
   9  -5   2       14.18       14.58      1.95 o 
  -8  -4   2        0.01       -0.56      1.15 o 
  -7  -4   2       14.28       13.62      2.03 o 
  -6  -4   2        1.07        0.48      0.99 o 
  -5  -4   2        0.86        0.32      0.41 o 
  -4  -4   2       10.64       20.50      0.92 o 
  -3  -4   2       91.92       91.48      3.18 o 
  -2  -4   2      209.40      218.17      2.57 o 
  -1  -4   2      801.48      852.54      6.87 o 
   0  -4   2      220.85      240.72      2.25 o 
   1  -4   2      675.70      688.93      5.25 o 
   2  -4   2      597.94      661.08      5.00 o 
   3  -4   2       51.36       63.88      1.65 o 
   4  -4   2       31.32       26.35      0.71 o 
   5  -4   2       62.67       68.94      1.53 o 
   6  -4   2        6.29        6.87      0.60 o 
   7  -4   2       17.67       16.77      1.40 o 
   8  -4   2        8.45        4.50      0.97 o 
   9  -4   2       17.99       26.90      2.17 o 
  -8  -3   2        2.01        4.31      1.48 o 
  -7  -3   2        2.59        4.02      1.91 o 
  -6  -3   2       62.95       68.18      3.64 o 
  -5  -3   2        3.85        3.93      1.36 o 
  -4  -3   2        6.28        5.81      0.69 o 
  -3  -3   2      583.80      584.40      7.21 o 
  -2  -3   2     1705.01     1830.22     26.78 o 
  -1  -3   2     1147.52     1104.83     10.83 o 
   0  -3   2        7.39        6.07      0.27 o 
   1  -3   2     2688.45     2846.86     20.72 o 
   2  -3   2      999.02     1054.80     10.89 o 
   3  -3   2      186.16      183.87      1.97 o 
   4  -3   2       21.02       28.18      0.99 o 
   5  -3   2       74.14       72.26      1.64 o 
   6  -3   2       94.24       83.43      1.77 o 
   7  -3   2        6.04        6.14      0.92 o 
   8  -3   2       30.99       34.49      2.09 o 
   9  -3   2        2.16        1.35      0.90 o 
  -9  -2   2        1.15        2.03      1.99 o 
  -8  -2   2      385.43      427.45     10.45 o 
  -7  -2   2        1.02        1.32      0.98 o 
  -6  -2   2       88.04       88.14      3.52 o 
  -5  -2   2       38.74       41.71      1.48 o 
  -4  -2   2      144.39      138.81      3.05 o 
  -3  -2   2       21.27       20.24      1.21 o 
  -2  -2   2       55.36       51.10      2.01 o 
  -1  -2   2       94.83       91.16      1.22 o 
   0  -2   2     7925.93     7763.32     64.32 o 
   1  -2   2      541.84      611.29      5.20 o 
   2  -2   2      916.45      960.74     12.95 o 
   3  -2   2       75.32       71.76      1.48 o 
   4  -2   2       11.47       17.80      0.68 o 
   5  -2   2        3.01        3.30      0.46 o 
   6  -2   2       13.76       12.78      0.87 o 
   7  -2   2       78.46       80.13      2.38 o 
   8  -2   2        3.02        2.77      0.83 o 
   9  -2   2       14.58       13.27      1.71 o 
  -9  -1   2        0.60        2.93      1.95 o 
  -8  -1   2        4.33        2.89      1.13 o 
  -7  -1   2        9.67        7.69      1.35 o 
  -6  -1   2        1.07        1.81      0.37 o 
  -5  -1   2      843.06      819.82      8.74 o 
  -4  -1   2      257.26      251.33      3.40 o 
  -3  -1   2      223.96      247.70      6.52 o 
  -2  -1   2     1675.99     1613.93     67.63 o 
  -1  -1   2       86.65       83.99      1.54 o 
   0  -1   2        5.52        2.63      0.17 o 
   1  -1   2     1229.52     1225.05     13.06 o 
   2  -1   2      373.46      366.85      6.05 o 
   3  -1   2      333.81      370.53      5.24 o 
   4  -1   2      727.42      763.65      7.19 o 
   5  -1   2      253.89      273.70      3.37 o 
   6  -1   2        4.43        5.36      0.72 o 
   7  -1   2      189.91      180.30      4.55 o 
   8  -1   2       27.90       32.07      2.85 o 
   9  -1   2      102.50      106.36      7.04 o 
  -9   0   2        0.61        1.52      1.68 o 
  -8   0   2        0.24       -0.17      0.69 o 
  -7   0   2        0.31        0.34      0.49 o 
  -6   0   2      186.33      193.11      2.94 o 
  -5   0   2     1032.65     1008.66     10.57 o 
  -4   0   2      680.80      735.68      8.17 o 
  -3   0   2      413.62      447.32      5.70 o 
  -2   0   2     2453.71     2429.28     38.23 o 
  -1   0   2      493.60      451.45      7.52 o 
   0   0   2     1630.06     1636.03     18.84 o 
   1   0   2     6674.61     6436.00    116.20 o 
   2   0   2      144.90      143.41      3.03 o 
   3   0   2        0.37        0.77      0.35 o 
   4   0   2        0.82        1.29      0.26 o 
   5   0   2      118.95      111.48      1.93 o 
   6   0   2       30.34       35.34      1.92 o 
   7   0   2        0.08        0.46      0.90 o 
   8   0   2        0.19       -1.82      0.94 o 
   9   0   2        8.23       15.73      2.29 o 
  -9   1   2       15.74       17.18      2.21 o 
  -8   1   2       64.03       60.08      2.09 o 
  -7   1   2      358.70      349.19      5.23 o 
  -6   1   2      368.55      367.84      5.21 o 
  -5   1   2      121.33      133.64      2.19 o 
  -4   1   2     1518.78     1594.01     15.37 o 
  -3   1   2      284.58      294.29      3.33 o 
  -2   1   2      454.35      476.61      6.39 o 
  -1   1   2        7.66        4.65      0.19 o 
   0   1   2       22.95       20.16      0.39 o 
   1   1   2      392.21      401.22      6.74 o 
   2   1   2      330.07      349.55      5.75 o 
   3   1   2      379.90      445.94      5.74 o 
   4   1   2       36.56       43.92      1.19 o 
   5   1   2      303.75      323.46      5.23 o 
   6   1   2      110.70       94.74      4.75 o 
   7   1   2        7.35        4.65      1.40 o 
   8   1   2        1.91        2.68      1.26 o 
   9   1   2       30.55       39.62      5.00 o 
  -9   2   2       15.26       16.28      1.79 o 
  -8   2   2       17.60       19.18      1.42 o 
  -7   2   2      201.23      199.04      3.59 o 
  -6   2   2      243.20      243.82      3.66 o 
  -5   2   2      150.87      125.99      2.21 o 
  -4   2   2       78.75       85.76      1.65 o 
  -3   2   2      180.41      205.13      2.75 o 
  -2   2   2      408.36      393.25      4.05 o 
  -1   2   2     1533.07     1594.50     13.59 o 
   0   2   2        4.79        6.06      0.40 o 
   1   2   2      207.73      195.02      2.53 o 
   2   2   2     1619.15     1737.68     22.62 o 
   3   2   2       51.35       41.07      1.02 o 
   4   2   2       90.95       78.36      1.46 o 
   5   2   2      242.20      214.54      5.59 o 
   6   2   2        0.13        0.62      0.73 o 
   7   2   2        0.15        0.08      1.11 o 
   8   2   2        0.00        0.60      1.11 o 
  -9   3   2       23.32       25.03      2.09 o 
  -8   3   2       19.13       16.80      1.20 o 
  -7   3   2      661.84      644.40      7.31 o 
  -6   3   2       12.95        7.29      0.64 o 
  -5   3   2      102.30      116.31      2.07 o 
  -4   3   2      502.33      517.36      7.42 o 
  -3   3   2      122.83      124.72      1.61 o 
  -2   3   2      144.70      153.42      1.74 o 
  -1   3   2       86.01       91.52      0.98 o 
   0   3   2      471.76      478.38      4.33 o 
   1   3   2      376.32      387.16      3.64 o 
   2   3   2      195.98      188.41      2.76 o 
   3   3   2      449.10      453.88      5.49 o 
   4   3   2       37.24       47.72      1.27 o 
   5   3   2       21.64       15.53      1.01 o 
   6   3   2      108.38       95.07      2.45 o 
   7   3   2       92.45      108.40      4.52 o 
   8   3   2      110.52      107.70      7.03 o 
  -9   4   2        0.11        0.43      0.85 o 
  -8   4   2        2.81        5.43      1.07 o 
  -7   4   2      259.51      263.56      4.26 o 
  -6   4   2        0.07        0.24      0.39 o 
  -5   4   2      290.87      299.04      4.47 o 
  -4   4   2      742.59      766.71      7.64 o 
  -3   4   2      657.83      664.16      6.24 o 
  -2   4   2       27.30       45.78      0.71 o 
  -1   4   2        3.77        4.72      0.28 o 
   0   4   2      650.35      699.74      6.32 o 
   1   4   2      353.31      340.07      2.99 o 
   2   4   2       26.37       27.47      1.10 o 
   3   4   2       64.39       72.21      1.42 o 
   4   4   2      219.45      184.96      2.83 o 
   5   4   2       30.74       41.29      2.14 o 
   6   4   2       57.32       58.00      3.22 o 
   7   4   2       13.51       11.17      3.06 o 
   8   4   2      498.67      529.12     18.80 o 
  -9   5   2        3.98        2.16      1.16 o 
  -8   5   2      176.90      181.33      5.13 o 
  -7   5   2       49.10       46.71      2.35 o 
  -6   5   2       11.97       12.23      0.78 o 
  -5   5   2        0.26       -0.01      0.33 o 
  -4   5   2       77.27       89.75      2.16 o 
  -3   5   2        6.20        5.98      0.40 o 
  -2   5   2       53.78       53.67      0.78 o 
  -1   5   2      324.32      325.07      3.75 o 
   0   5   2      300.00      300.43      2.84 o 
   1   5   2      312.47      296.92      3.01 o 
   2   5   2        8.70       10.05      0.62 o 
   3   5   2       14.57       15.37      0.76 o 
   4   5   2        5.66        1.97      0.88 o 
   5   5   2        1.40        1.46      1.18 o 
   6   5   2        3.20        3.58      1.47 o 
   7   5   2       20.16       21.43      3.96 o 
  -9   6   2        1.71        1.79      1.57 o 
  -8   6   2       40.35       39.40      3.77 o 
  -7   6   2       24.07       21.87      1.89 o 
  -6   6   2       89.07       85.27      3.10 o 
  -5   6   2      142.07       86.40      7.56 o 
  -4   6   2      453.32      440.22      5.18 o 
  -3   6   2        8.48        8.67      0.70 o 
  -2   6   2       70.24       68.80      1.25 o 
  -1   6   2        0.27        2.23      0.32 o 
   0   6   2      119.87      131.68      1.78 o 
   1   6   2       56.66       56.35      1.04 o 
   2   6   2      410.30      361.17      4.59 o 
   3   6   2       23.05       21.60      1.29 o 
   4   6   2       19.01       14.71      2.50 o 
   5   6   2        3.86        2.29      1.52 o 
   6   6   2        4.65        6.51      1.78 o 
  -8   7   2       30.51       26.43      3.04 o 
  -7   7   2        3.64        1.60      1.31 o 
  -6   7   2       89.00       84.03      4.86 o 
  -5   7   2       16.31       17.41      1.53 o 
  -4   7   2      132.60      123.16      2.73 o 
  -3   7   2       47.39       44.17      1.38 o 
  -2   7   2      181.20      165.69      2.27 o 
  -1   7   2      705.79      658.56      7.11 o 
   0   7   2      357.19      322.89      3.50 o 
   1   7   2     1085.75     1009.07      8.01 o 
   2   7   2      224.15      197.83      3.82 o 
   3   7   2       51.30       49.92      2.07 o 
   4   7   2        0.44        2.21      1.39 o 
   5   7   2       75.24       71.92      4.13 o 
  -8   8   2        9.48        6.64      1.80 o 
  -7   8   2        2.29        1.12      1.39 o 
  -6   8   2        8.77        8.82      1.85 o 
  -5   8   2        6.36        6.07      1.66 o 
  -4   8   2      149.97      142.57      3.16 o 
  -3   8   2        3.01        1.77      0.61 o 
  -2   8   2       71.98       62.42      1.40 o 
  -1   8   2       78.78       65.57      1.80 o 
   0   8   2      113.92      109.73      1.98 o 
   1   8   2      316.03      284.85      3.44 o 
   2   8   2        1.10        1.33      0.53 o 
   3   8   2      100.94      114.97      3.23 o 
   4   8   2       24.03       22.74      1.86 o 
  -7   9   2       11.29       14.69      3.58 o 
  -6   9   2        0.04        0.91      2.08 o 
  -5   9   2        1.76        3.66      1.98 o 
  -4   9   2       32.26       31.10      1.94 o 
  -3   9   2       52.47       45.80      1.65 o 
  -2   9   2       21.42       22.04      1.57 o 
  -1   9   2        0.30        0.06      0.44 o 
   0   9   2       58.95       65.43      1.71 o 
   1   9   2       36.18       35.88      1.75 o 
   2   9   2       47.79       53.96      2.45 o 
   3   9   2       20.37       28.57      2.10 o 
  -5  10   2       49.20       51.18      2.60 o 
  -4  10   2       18.58       21.95      1.60 o 
  -3  10   2        3.29        4.27      0.99 o 
  -2  10   2        3.61        4.01      0.94 o 
  -1  10   2       31.47       35.15      1.35 o 
   0  10   2        8.95       11.31      0.87 o 
   1  10   2      152.23      164.41      4.30 o 
   2  10   2       16.56       16.80      1.71 o 
  -2  11   2       10.64        9.20      1.47 o 
   2 -11   3       72.99       78.73      2.52 o 
  -2 -10   3        2.64        2.09      1.65 o 
  -1 -10   3       20.35       23.33      1.37 o 
   0 -10   3       64.56       59.72      2.07 o 
   1 -10   3       65.58       75.05      2.00 o 
   2 -10   3       18.21       21.17      2.28 o 
   3 -10   3      317.38      338.70      5.74 o 
   4 -10   3       18.28       21.75      1.76 o 
   5 -10   3       50.21       52.49      2.60 o 
  -4  -9   3       60.63       66.33      3.76 o 
  -3  -9   3        0.37        0.45      1.53 o 
  -2  -9   3       50.26       53.97      2.33 o 
  -1  -9   3       10.04        8.66      0.91 o 
   0  -9   3       48.68       57.88      1.68 o 
   1  -9   3        1.16        0.87      0.51 o 
   2  -9   3       43.09       50.11      1.41 o 
   3  -9   3        0.02        0.34      0.61 o 
   4  -9   3        0.04       -0.32      0.62 o 
   5  -9   3       10.42       11.87      1.32 o 
   6  -9   3       27.63       29.83      2.60 o 
  -5  -8   3        3.78        5.71      1.81 o 
  -4  -8   3      124.25      128.04      3.74 o 
  -3  -8   3        2.78        3.07      0.92 o 
  -2  -8   3       64.17       59.40      2.30 o 
  -1  -8   3       55.03       57.29      1.33 o 
   0  -8   3       52.63       56.08      1.73 o 
   1  -8   3       59.07       57.18      1.95 o 
   2  -8   3        2.16        3.74      0.52 o 
   3  -8   3       64.61       56.16      1.57 o 
   4  -8   3       43.17       47.31      1.69 o 
   5  -8   3       22.55       22.40      1.92 o 
   6  -8   3      128.10      129.01      4.13 o 
   7  -8   3        8.52        9.06      1.50 o 
  -6  -7   3       11.32       12.19      2.39 o 
  -5  -7   3       27.12       28.99      4.23 o 
  -4  -7   3       53.65       66.79      3.96 o 
  -3  -7   3       17.96       17.75      3.12 o 
  -2  -7   3       11.02       10.88      1.01 o 
  -1  -7   3        3.16        4.70      0.45 o 
   0  -7   3       27.74       27.49      0.87 o 
   1  -7   3       99.75       94.58      1.66 o 
   2  -7   3        0.66        0.42      0.34 o 
   3  -7   3        3.65        4.00      0.58 o 
   4  -7   3      156.38      154.91      2.89 o 
   5  -7   3      127.62      130.14      4.54 o 
   6  -7   3       21.28       18.74      1.78 o 
   7  -7   3       96.59       95.48      5.44 o 
   8  -7   3        6.14        6.17      1.39 o 
  -7  -6   3      190.48      197.94      8.89 o 
  -6  -6   3        3.60        4.31      1.57 o 
  -5  -6   3       66.54       69.51      4.03 o 
  -4  -6   3       73.00       76.41      4.05 o 
  -3  -6   3       16.39       15.16      0.86 o 
  -2  -6   3      593.44      564.64      5.86 o 
  -1  -6   3      846.14      829.00      7.46 o 
   0  -6   3      145.84      144.14      1.79 o 
   1  -6   3      248.42      264.53      2.87 o 
   2  -6   3      478.73      489.69      4.50 o 
   3  -6   3      339.42      309.03      3.49 o 
   4  -6   3       47.33       43.75      1.46 o 
   5  -6   3      691.18      695.90     12.29 o 
   6  -6   3        1.87        0.55      0.75 o 
   7  -6   3      152.22      148.28      4.44 o 
   8  -6   3      148.96      145.69      4.65 o 
  -7  -5   3       42.59       45.81      3.76 o 
  -6  -5   3      111.62      117.40      4.78 o 
  -5  -5   3      128.47      101.43      4.16 o 
  -4  -5   3      126.37      112.82      2.37 o 
  -3  -5   3       85.69       94.25      2.08 o 
  -2  -5   3      446.28      424.77      4.08 o 
  -1  -5   3     1111.08     1088.94      9.36 o 
   0  -5   3       16.32       19.51      0.61 o 
   1  -5   3       14.72       21.39      0.85 o 
   2  -5   3      717.21      715.69      5.33 o 
   3  -5   3       11.07        9.01      0.47 o 
   4  -5   3      308.71      266.08      7.49 o 
   5  -5   3      445.39      433.33      6.25 o 
   6  -5   3       16.47       15.70      1.04 o 
   7  -5   3       12.93       14.44      1.61 o 
   8  -5   3       56.43       53.38      3.32 o 
   9  -5   3       72.15       73.02      3.82 o 
  -8  -4   3       84.15       82.67      4.26 o 
  -7  -4   3       68.96       83.95      4.05 o 
  -6  -4   3       18.78       17.19      2.12 o 
  -5  -4   3       95.20       95.69      2.00 o 
  -4  -4   3       41.88       39.16      1.27 o 
  -3  -4   3       27.77       30.26      1.91 o 
  -2  -4   3       24.68       33.05      0.77 o 
  -1  -4   3        5.09        9.96      0.40 o 
   0  -4   3      467.50      489.76      4.31 o 
   1  -4   3       35.36       35.96      0.72 o 
   2  -4   3      737.85      856.30      6.66 o 
   3  -4   3      205.14      201.77      2.74 o 
   4  -4   3       42.25       44.42      1.32 o 
   5  -4   3       97.72      101.72      2.01 o 
   6  -4   3        2.11        1.92      0.82 o 
   7  -4   3       82.83       82.81      3.35 o 
   8  -4   3       74.17       68.55      2.90 o 
   9  -4   3      157.15      163.08      4.34 o 
  -8  -3   3      251.92      302.64      8.58 o 
  -7  -3   3        0.31        0.07      0.87 o 
  -6  -3   3       12.78       10.65      1.21 o 
  -5  -3   3        1.17        0.11      0.57 o 
  -4  -3   3        1.30        2.54      0.72 o 
  -3  -3   3       94.52       88.29      1.81 o 
  -2  -3   3      188.14      188.92      4.28 o 
  -1  -3   3        2.42        1.99      0.21 o 
   0  -3   3       43.86       44.57      0.76 o 
   1  -3   3     1189.94     1299.71      9.64 o 
   2  -3   3        6.08       12.97      0.47 o 
   3  -3   3       65.56       63.50      1.01 o 
   4  -3   3       56.93       62.22      1.11 o 
   5  -3   3       28.95       25.67      1.20 o 
   6  -3   3      162.33      160.44      3.55 o 
   7  -3   3       32.53       32.69      2.41 o 
   8  -3   3       85.32       83.43      2.81 o 
   9  -3   3       41.54       42.62      2.51 o 
  -9  -2   3        2.14        3.47      2.64 o 
  -8  -2   3      195.08      218.46      6.70 o 
  -7  -2   3        3.23        2.57      1.06 o 
  -6  -2   3       18.88       22.61      1.27 o 
  -5  -2   3      192.02      197.23      3.71 o 
  -4  -2   3      109.99       98.20      2.51 o 
  -3  -2   3      122.48      135.62      4.12 o 
  -2  -2   3     3143.36     3321.17     89.62 o 
  -1  -2   3      438.39      409.29      4.33 o 
   0  -2   3        0.16        0.24      0.15 o 
   1  -2   3      223.66      213.04      2.02 o 
   2  -2   3      101.14       93.34      2.21 o 
   3  -2   3      148.31      163.86      2.05 o 
   4  -2   3      111.34      115.23      2.03 o 
   5  -2   3       83.67       81.96      1.78 o 
   6  -2   3       59.30       54.43      2.27 o 
   7  -2   3      234.09      235.89      5.55 o 
   8  -2   3        0.86        1.81      0.81 o 
   9  -2   3        8.62        7.74      1.47 o 
  -9  -1   3       52.20       61.87      3.51 o 
  -8  -1   3       22.51       25.72      2.43 o 
  -7  -1   3       71.40       75.65      2.73 o 
  -6  -1   3       45.82       48.44      1.43 o 
  -5  -1   3       49.46       46.45      1.08 o 
  -4  -1   3        0.67        0.76      0.28 o 
  -3  -1   3        1.85        0.94      0.50 o 
  -2  -1   3       91.60       79.93      3.68 o 
  -1  -1   3     1059.68     1041.53     13.87 o 
   0  -1   3     5104.24     5024.88     51.38 o 
   1  -1   3     2966.20     2996.43     28.03 o 
   2  -1   3        0.81        2.17      0.21 o 
   3  -1   3      539.61      553.90      9.06 o 
   4  -1   3        2.11        3.40      0.37 o 
   5  -1   3       26.63       21.50      0.93 o 
   6  -1   3       42.33       38.42      2.01 o 
   7  -1   3        0.03        0.91      0.83 o 
   8  -1   3        2.11        1.29      1.21 o 
   9  -1   3        0.60        2.95      1.44 o 
  -9   0   3       12.02       16.41      3.04 o 
  -8   0   3        3.20        4.27      1.69 o 
  -7   0   3        5.41        6.71      0.84 o 
  -6   0   3      935.19      892.67      9.72 o 
  -5   0   3       84.70       93.24      1.75 o 
  -4   0   3      963.62      929.67      9.34 o 
  -3   0   3        0.46       -0.43      0.22 o 
  -2   0   3       58.23       70.37      1.90 o 
  -1   0   3     2138.03     2093.92     21.48 o 
   0   0   3     2517.46     2513.86     28.92 o 
   1   0   3      680.00      717.15     13.07 o 
   2   0   3      882.71      891.03     10.37 o 
   3   0   3      623.93      693.94      8.16 o 
   4   0   3       89.60       95.99      1.45 o 
   5   0   3       51.40       45.76      1.12 o 
   6   0   3       20.42       18.96      1.53 o 
   7   0   3        0.02        1.33      1.62 o 
   8   0   3       11.06       12.30      1.92 o 
   9   0   3        1.45        3.16      1.45 o 
  -8   1   3       88.01       84.85      2.48 o 
  -7   1   3       85.43       89.10      2.19 o 
  -6   1   3       32.71       32.18      1.36 o 
  -5   1   3      275.30      290.60      3.78 o 
  -4   1   3        5.65        7.52      0.52 o 
  -3   1   3     1084.19     1154.22     12.13 o 
  -2   1   3     3399.45     3424.08     37.81 o 
  -1   1   3      579.56      596.51      4.83 o 
   0   1   3     2512.31     2475.03     35.23 o 
   1   1   3        0.17        0.40      0.28 o 
   2   1   3      180.78      174.24      2.53 o 
   3   1   3      224.51      253.44      3.54 o 
   4   1   3      171.04      172.02      3.15 o 
   5   1   3       23.60       23.86      1.99 o 
   6   1   3      271.26      261.98      6.96 o 
   7   1   3       68.28       73.47      3.55 o 
   8   1   3        8.76       10.30      1.86 o 
   9   1   3        5.00        7.20      1.84 o 
  -9   2   3        4.45        4.25      1.12 o 
  -8   2   3       32.52       34.24      1.74 o 
  -7   2   3      152.12      146.38      2.96 o 
  -6   2   3        0.31        0.30      0.40 o 
  -5   2   3       40.20       30.83      1.07 o 
  -4   2   3      139.58      140.76      2.14 o 
  -3   2   3     2988.88     3197.34     29.07 o 
  -2   2   3      337.96      335.97      2.84 o 
  -1   2   3      171.19      164.44      1.42 o 
   0   2   3      599.01      595.36      5.41 o 
   1   2   3      198.19      203.80      2.85 o 
   2   2   3      382.26      360.85      5.27 o 
   3   2   3       34.11       27.40      0.87 o 
   4   2   3       49.38       43.77      1.08 o 
   5   2   3      122.06       92.38      2.16 o 
   6   2   3      243.87      228.02      5.93 o 
   7   2   3       50.87       53.91      3.17 o 
   8   2   3       14.76       11.05      2.01 o 
  -9   3   3        1.84        2.35      1.59 o 
  -8   3   3       28.07       29.83      2.10 o 
  -7   3   3       85.86       89.37      2.25 o 
  -6   3   3        2.62        2.40      0.45 o 
  -5   3   3       38.58       38.47      1.52 o 
  -4   3   3        0.87        1.50      0.45 o 
  -3   3   3        5.67        8.23      0.45 o 
  -2   3   3      277.36      281.46      3.04 o 
  -1   3   3      464.14      463.50      3.77 o 
   0   3   3       45.00       44.35      0.67 o 
   1   3   3      161.93      157.15      1.60 o 
   2   3   3       29.64       18.97      0.79 o 
   3   3   3      107.03      104.35      1.87 o 
   4   3   3      114.95      112.83      2.28 o 
   5   3   3      328.59      282.39      4.87 o 
   6   3   3       26.34       26.88      2.49 o 
   7   3   3       27.29       27.77      3.81 o 
   8   3   3       97.49      101.19      6.85 o 
  -9   4   3      265.95      275.69      6.49 o 
  -8   4   3       26.30       25.12      1.96 o 
  -7   4   3      122.33      112.79      6.12 o 
  -6   4   3       31.28       24.46      1.55 o 
  -5   4   3       82.10       83.54      1.60 o 
  -4   4   3       15.34       11.53      0.50 o 
  -3   4   3       94.22       91.38      1.33 o 
  -2   4   3      844.79      929.36      6.17 o 
  -1   4   3      804.55      844.56      6.03 o 
   0   4   3      536.35      587.90      5.71 o 
   1   4   3      166.30      180.67      1.71 o 
   2   4   3       97.62      116.51      1.78 o 
   3   4   3       97.86       95.32      1.79 o 
   4   4   3        2.03        4.14      0.95 o 
   5   4   3      249.78      231.56      5.26 o 
   6   4   3       20.90       20.20      2.23 o 
   7   4   3       95.16      109.32      6.94 o 
  -9   5   3       44.36       44.38      2.89 o 
  -8   5   3       30.53       30.07      2.23 o 
  -7   5   3        0.00       -0.20      0.64 o 
  -6   5   3        0.93        2.24      0.59 o 
  -5   5   3      192.52      206.02      3.14 o 
  -4   5   3      465.12      438.83     12.13 o 
  -3   5   3       80.41       80.12      1.29 o 
  -2   5   3        0.03        0.05      0.16 o 
  -1   5   3      471.08      476.58      4.01 o 
   0   5   3       16.28       17.09      0.52 o 
   1   5   3      187.32      182.56      1.89 o 
   2   5   3      177.57      165.57      2.35 o 
   3   5   3        3.28        1.93      0.42 o 
   4   5   3        5.83        6.99      1.64 o 
   5   5   3       54.17       70.93      2.85 o 
   6   5   3      135.45      142.77      5.40 o 
   7   5   3       42.77       46.95      5.73 o 
  -9   6   3        0.92        0.90      1.02 o 
  -8   6   3        1.30        0.58      0.90 o 
  -7   6   3        3.41        2.76      0.97 o 
  -6   6   3       21.31       22.19      1.78 o 
  -4   6   3       34.85       37.59      1.46 o 
  -3   6   3       76.83       75.99      1.49 o 
  -2   6   3       19.49       27.55      0.89 o 
  -1   6   3        0.14       -0.03      0.24 o 
   0   6   3        6.93        4.89      0.44 o 
   1   6   3      114.72      107.03      1.70 o 
   2   6   3      403.05      375.46      4.42 o 
   3   6   3       18.24       12.91      1.19 o 
   4   6   3        4.90        3.25      1.05 o 
   5   6   3       40.94       42.01      6.01 o 
   6   6   3       18.68       22.73      2.69 o 
  -8   7   3       11.59        6.44      1.35 o 
  -7   7   3       60.62       55.13      2.67 o 
  -6   7   3      148.01      142.33      6.31 o 
  -5   7   3       22.62       23.90      2.25 o 
  -4   7   3       58.91       58.27      1.84 o 
  -3   7   3      231.92      217.47      3.38 o 
  -2   7   3       26.49       34.45      1.00 o 
  -1   7   3      114.81       95.10      1.76 o 
   0   7   3        7.08        9.47      0.55 o 
   1   7   3      470.14      435.19      3.92 o 
   2   7   3        4.34        4.19      0.72 o 
   3   7   3       74.85       75.57      2.26 o 
   4   7   3        3.22        0.63      1.09 o 
   5   7   3        0.10       -0.06      1.30 o 
  -8   8   3      123.94      120.68      5.42 o 
  -7   8   3       52.69       58.67      6.27 o 
  -6   8   3      190.35      193.70      9.61 o 
  -5   8   3        1.12        0.02      1.83 o 
  -4   8   3        1.49        1.75      0.85 o 
  -3   8   3       38.62       33.66      1.57 o 
  -2   8   3      233.85      227.25      3.30 o 
  -1   8   3      231.02      205.17      3.86 o 
   0   8   3        4.54        2.58      0.51 o 
   1   8   3        6.69        4.66      0.61 o 
   2   8   3       50.43       51.39      1.62 o 
   3   8   3       16.60       16.92      1.61 o 
   4   8   3      142.46      144.07      4.79 o 
  -7   9   3      152.56      160.98      9.23 o 
  -6   9   3       76.26       75.28      6.30 o 
  -5   9   3       14.37       11.04      1.44 o 
  -4   9   3       85.30       86.40      2.52 o 
  -3   9   3       22.55       23.70      1.45 o 
  -2   9   3        0.58        1.12      0.47 o 
  -1   9   3       36.51       35.41      1.28 o 
   0   9   3       86.17       79.14      1.75 o 
   1   9   3      131.23      129.78      3.17 o 
   2   9   3        0.65       -0.25      0.59 o 
   3   9   3      112.43      112.27      2.92 o 
  -5  10   3        0.09        0.55      1.26 o 
  -4  10   3        7.11        6.86      1.24 o 
  -3  10   3        1.63        1.94      1.59 o 
  -2  10   3        7.09        3.22      1.40 o 
  -1  10   3      109.79      119.84      2.30 o 
   0  10   3      147.80      150.45      2.60 o 
   1  10   3        4.47        4.81      1.11 o 
  -2 -10   4       61.26       58.48      2.74 o 
  -1 -10   4       69.84       75.40      2.17 o 
   0 -10   4        8.78        8.78      0.80 o 
   1 -10   4       14.49       16.76      1.06 o 
   2 -10   4        0.53        0.63      0.75 o 
   3 -10   4       39.99       46.32      1.93 o 
   4 -10   4      192.65      204.86      4.25 o 
   5 -10   4       28.73       31.97      2.64 o 
  -4  -9   4        3.61        2.21      0.98 o 
  -3  -9   4       41.39       43.61      2.30 o 
  -2  -9   4       14.79       20.15      1.98 o 
  -1  -9   4        2.34        0.14      0.57 o 
   0  -9   4       49.03       55.85      3.10 o 
   1  -9   4       18.48       16.33      1.20 o 
   2  -9   4        0.00       -0.04      0.46 o 
   3  -9   4       20.22       17.99      1.23 o 
   4  -9   4        3.36        4.42      0.81 o 
   5  -9   4      136.18      139.64      3.49 o 
   6  -9   4      274.62      285.52      7.36 o 
  -5  -8   4        1.53        1.73      1.60 o 
  -4  -8   4      108.54      120.53      3.58 o 
  -3  -8   4      134.38      126.15      3.89 o 
  -2  -8   4       57.16       58.15      2.32 o 
  -1  -8   4        6.88        6.86      0.60 o 
   0  -8   4       81.52       81.49      1.79 o 
   1  -8   4       15.78       14.71      0.98 o 
   2  -8   4        9.60        9.62      0.68 o 
   3  -8   4        8.45        9.43      1.37 o 
   4  -8   4       23.32       21.29      1.46 o 
   5  -8   4       30.54       31.19      3.16 o 
   6  -8   4        5.25        5.05      1.27 o 
   7  -8   4       55.32       54.85      3.50 o 
  -6  -7   4       29.73       26.94      4.32 o 
  -5  -7   4       27.35       26.19      3.27 o 
  -4  -7   4        8.11       12.06      1.96 o 
  -3  -7   4       75.89       71.96      2.44 o 
  -2  -7   4       47.78       50.82      1.38 o 
  -1  -7   4       27.86       29.43      0.87 o 
   0  -7   4      237.83      220.20      2.75 o 
   1  -7   4        6.58        4.37      0.52 o 
   2  -7   4     1019.24      928.86      8.75 o 
   3  -7   4      257.94      271.92      3.48 o 
   4  -7   4      110.92      109.48      2.65 o 
   5  -7   4      146.28      145.98      4.19 o 
   6  -7   4        6.57        8.00      3.02 o 
   7  -7   4      414.58      410.17      8.70 o 
   8  -7   4       55.79       57.63      3.10 o 
  -7  -6   4       15.16       14.91      3.39 o 
  -6  -6   4       53.15       48.33      3.43 o 
  -5  -6   4        0.01        1.75      1.23 o 
  -4  -6   4       67.91       62.60      3.26 o 
  -3  -6   4       33.14       32.30      1.40 o 
  -2  -6   4       29.18       29.68      0.88 o 
  -1  -6   4     2176.29     2108.01     17.60 o 
   0  -6   4      314.22      292.89      2.99 o 
   1  -6   4      920.46      876.14      7.05 o 
   2  -6   4      318.35      338.18      3.54 o 
   3  -6   4      726.29      713.98      6.88 o 
   4  -6   4       23.79       23.95      1.34 o 
   5  -6   4      136.58      125.44      4.37 o 
   6  -6   4       23.45       22.66      2.37 o 
   7  -6   4       44.41       44.78      2.63 o 
   8  -6   4       77.93       76.83      3.43 o 
  -7  -5   4       42.93       52.11      3.66 o 
  -6  -5   4      135.18      126.25      4.95 o 
  -5  -5   4        7.79        8.42      2.26 o 
  -4  -5   4      151.98      144.40      2.78 o 
  -3  -5   4      133.06      130.44      2.06 o 
  -2  -5   4      654.19      640.15      6.68 o 
  -1  -5   4      330.37      327.98      3.30 o 
   0  -5   4       95.33       85.43      1.22 o 
   1  -5   4      280.59      254.14      2.34 o 
   2  -5   4       73.54       92.02      1.10 o 
   3  -5   4        0.53        1.05      0.30 o 
   4  -5   4       65.64       66.75      1.80 o 
   5  -5   4       65.00       59.16      2.03 o 
   6  -5   4       20.18       15.79      1.78 o 
   7  -5   4        2.76        2.89      1.01 o 
   8  -5   4        1.46        1.46      1.31 o 
  -8  -4   4       17.66       20.41      7.66 o 
  -7  -4   4        5.10        5.74      2.07 o 
  -6  -4   4       21.77       24.29      3.66 o 
  -5  -4   4        0.05        4.77      1.30 o 
  -4  -4   4        3.54        0.95      0.42 o 
  -3  -4   4       21.65       19.36      0.89 o 
  -2  -4   4        9.11        5.00      0.39 o 
  -1  -4   4       60.81       55.00      0.79 o 
   0  -4   4        0.04        0.39      0.18 o 
   1  -4   4      533.22      650.98      4.66 o 
   2  -4   4      344.92      359.09      3.71 o 
   3  -4   4      124.81      126.72      2.30 o 
   4  -4   4      370.22      363.11      5.82 o 
   5  -4   4       22.63       20.64      0.98 o 
   6  -4   4       13.18       12.94      0.89 o 
   7  -4   4        7.65        7.74      1.12 o 
   8  -4   4        7.52        9.43      1.30 o 
   9  -4   4        5.18        7.32      1.31 o 
  -8  -3   4       23.72       31.00      3.01 o 
  -7  -3   4       70.97       80.81      3.75 o 
  -6  -3   4       44.77       46.70      2.65 o 
  -5  -3   4      712.20      687.40     11.80 o 
  -4  -3   4       11.16       10.71      0.64 o 
  -3  -3   4       10.97        6.40      0.54 o 
  -2  -3   4       28.44       33.52      1.06 o 
  -1  -3   4        0.46       -0.05      0.16 o 
   0  -3   4       81.73       82.38      0.96 o 
   1  -3   4     7436.13     7929.15     61.12 o 
   2  -3   4       94.46      100.10      1.10 o 
   3  -3   4       85.95       80.66      1.38 o 
   4  -3   4     1046.60     1036.74     12.24 o 
   5  -3   4        2.54        3.81      0.49 o 
   6  -3   4      279.34      269.13      4.23 o 
   7  -3   4       51.00       51.24      2.81 o 
   8  -3   4       33.49       40.22      2.53 o 
   9  -3   4       10.16       10.78      1.41 o 
  -9  -2   4       31.04       34.50      3.17 o 
  -8  -2   4       41.62       51.94      4.90 o 
  -7  -2   4      136.38      131.48      9.09 o 
  -6  -2   4       67.43       71.04      1.84 o 
  -5  -2   4      595.92      561.30      9.81 o 
  -4  -2   4       97.67      106.80      3.50 o 
  -3  -2   4       31.24       28.80      2.23 o 
  -2  -2   4       75.56       78.31      1.78 o 
  -1  -2   4       18.52       18.99      0.47 o 
   0  -2   4      210.95      225.30      2.51 o 
   1  -2   4      376.59      391.57      3.79 o 
   2  -2   4       61.82       66.52      1.04 o 
   3  -2   4       29.78       31.84      0.71 o 
   4  -2   4      509.97      520.75      5.25 o 
   5  -2   4       47.58       44.96      1.45 o 
   6  -2   4       36.35       36.31      1.69 o 
   7  -2   4       10.14        9.25      1.63 o 
   8  -2   4        6.98        8.88      1.23 o 
   9  -2   4        3.46        1.69      1.10 o 
  -9  -1   4        0.21        0.11      0.97 o 
  -8  -1   4        0.03        1.61      1.24 o 
  -7  -1   4      149.39      159.68      4.00 o 
  -6  -1   4      124.77      118.31      2.38 o 
  -5  -1   4      307.78      298.75      3.85 o 
  -4  -1   4     1004.32      963.59     28.81 o 
  -3  -1   4        5.31        0.72      0.55 o 
  -2  -1   4      641.19      693.14     23.31 o 
  -1  -1   4        4.22        5.38      0.23 o 
   0  -1   4     1580.17     1641.85     16.67 o 
   1  -1   4        4.76        4.37      0.24 o 
   2  -1   4      575.24      579.51      7.05 o 
   3  -1   4       87.59       82.85      1.21 o 
   4  -1   4       98.21      119.46      1.80 o 
   5  -1   4       32.54       35.77      1.94 o 
   6  -1   4        0.61        0.34      0.70 o 
   7  -1   4       68.65       61.02      2.71 o 
   8  -1   4        3.50        3.23      2.79 o 
   9  -1   4       30.04       31.65      3.19 o 
  -9   0   4        0.05        2.09      1.61 o 
  -8   0   4       82.23       86.43      3.45 o 
  -7   0   4       48.96       51.92      1.49 o 
  -6   0   4     1970.95     1932.60     19.53 o 
  -5   0   4        5.02        4.36      0.54 o 
  -4   0   4       15.98       17.49      0.73 o 
  -3   0   4      107.25      127.20      3.93 o 
  -2   0   4      932.41      883.81     14.73 o 
  -1   0   4      266.40      304.10      2.48 o 
   0   0   4     3691.19     3512.93     37.10 o 
   1   0   4      467.58      459.52      5.08 o 
   2   0   4      167.90      153.67      6.47 o 
   3   0   4       18.06       19.62      0.55 o 
   4   0   4      176.31      183.38      2.54 o 
   5   0   4      108.28      115.95      3.87 o 
   6   0   4       23.06       19.21      2.04 o 
   7   0   4        6.25        4.95      1.37 o 
   8   0   4       22.26       23.76      2.62 o 
   9   0   4       38.11       36.16      4.44 o 
  -8   1   4        0.02        0.53      0.62 o 
  -7   1   4        4.80        3.58      0.55 o 
  -6   1   4      207.76      198.57      3.05 o 
  -5   1   4        5.48        6.75      0.63 o 
  -4   1   4        4.50        4.61      0.44 o 
  -3   1   4      353.84      384.28      4.61 o 
  -2   1   4     1499.63     1498.17     17.64 o 
  -1   1   4        0.18       -0.21      0.10 o 
   0   1   4      288.51      284.35      4.18 o 
   1   1   4      101.95      110.30      1.62 o 
   2   1   4      544.72      537.96      7.32 o 
   3   1   4        3.31        4.43      0.38 o 
   4   1   4       11.27       14.04      0.83 o 
   5   1   4      373.83      371.48      6.57 o 
   6   1   4      649.88      584.16      9.85 o 
   7   1   4       91.43       93.61      8.52 o 
   8   1   4        0.34        1.30      1.24 o 
  -9   2   4        0.01        0.72      0.79 o 
  -8   2   4       12.25       12.62      1.37 o 
  -7   2   4       16.19       16.73      1.29 o 
  -6   2   4      228.62      236.19      3.29 o 
  -5   2   4      111.96      112.19      2.14 o 
  -4   2   4      584.10      629.11      7.68 o 
  -3   2   4       84.38       79.07      1.70 o 
  -2   2   4      666.61      713.13      7.20 o 
  -1   2   4     1389.29     1450.88     10.41 o 
   0   2   4     1547.24     1651.77     13.23 o 
   1   2   4       12.46       14.85      0.52 o 
   2   2   4       91.06       89.63      1.60 o 
   3   2   4       73.73       63.76      1.37 o 
   4   2   4       13.16       18.19      1.12 o 
   5   2   4       10.54        8.79      1.42 o 
   6   2   4       37.73       34.38      1.69 o 
   7   2   4        0.00       -0.98      1.00 o 
   8   2   4       65.36       68.55      3.87 o 
  -9   3   4       43.48       52.33      2.64 o 
  -8   3   4        6.28        5.10      1.04 o 
  -7   3   4      141.94      126.24      3.56 o 
  -6   3   4       13.21        8.78      0.86 o 
  -5   3   4       19.50       27.06      1.20 o 
  -4   3   4       46.98       59.32      1.53 o 
  -3   3   4        0.37        0.38      0.15 o 
  -2   3   4        8.88        8.36      0.29 o 
  -1   3   4      157.23      171.78      1.46 o 
   0   3   4       60.44       53.22      0.74 o 
   1   3   4      113.45      103.00      1.38 o 
   2   3   4      116.78      131.03      1.95 o 
   3   3   4      592.50      594.93      8.57 o 
   4   3   4      130.31      130.85      2.84 o 
   5   3   4       19.95       14.89      1.12 o 
   6   3   4        0.91        0.71      1.50 o 
   7   3   4       28.60       23.89      2.60 o 
   8   3   4      179.45      194.68      9.92 o 
  -9   4   4        8.07        6.06      1.26 o 
  -8   4   4        2.50        2.76      0.96 o 
  -7   4   4       17.31       18.05      1.58 o 
  -6   4   4      173.04      183.41      3.59 o 
  -5   4   4       45.78       43.47      1.26 o 
  -4   4   4      105.07      106.28      1.71 o 
  -3   4   4      725.25      717.56      7.09 o 
  -2   4   4      114.54      131.17      1.10 o 
  -1   4   4      306.83      366.63      2.90 o 
   0   4   4      302.04      272.87      2.51 o 
   1   4   4       72.30       84.79      1.33 o 
   2   4   4      137.98      124.83      1.74 o 
   3   4   4      111.71      114.77      2.07 o 
   4   4   4        2.03        2.15      0.63 o 
   5   4   4       24.90       27.03      1.96 o 
   6   4   4       17.78       23.28      2.47 o 
   7   4   4       29.94       31.35      4.45 o 
  -9   5   4      307.82      314.67      7.23 o 
  -8   5   4       80.22       75.05      3.09 o 
  -7   5   4       62.83       58.41      1.84 o 
  -6   5   4        8.57        6.89      0.75 o 
  -5   5   4       15.77       17.11      1.09 o 
  -4   5   4        0.13        0.90      0.50 o 
  -3   5   4       14.63       10.54      0.55 o 
  -2   5   4      263.98      273.51      2.62 o 
  -1   5   4       52.26       51.93      0.94 o 
   0   5   4       42.98       43.74      0.89 o 
   1   5   4      114.61      106.94      1.54 o 
   2   5   4      151.71      156.76      2.28 o 
   3   5   4       96.75       89.69      1.78 o 
   4   5   4      245.65      241.67      5.42 o 
   5   5   4        0.04       -0.90      0.79 o 
   6   5   4       17.80       18.73      2.29 o 
   7   5   4       76.33       85.46      6.48 o 
  -9   6   4       31.85       27.29      2.41 o 
  -8   6   4      109.96      111.69      5.54 o 
  -7   6   4       13.15       15.43      2.96 o 
  -6   6   4       13.27       11.41      1.34 o 
  -5   6   4        8.63        4.78      1.88 o 
  -4   6   4      262.80      253.15      5.77 o 
  -3   6   4       73.73       75.05      1.72 o 
  -2   6   4      122.21      121.78      1.80 o 
  -1   6   4        0.34        0.05      0.32 o 
   0   6   4       10.81        8.90      0.47 o 
   1   6   4      585.02      579.29      5.60 o 
   2   6   4        6.29        5.85      0.63 o 
   3   6   4      257.46      243.08      4.33 o 
   4   6   4       22.69       27.30      2.49 o 
   5   6   4       28.58       26.79      2.24 o 
   6   6   4       51.29       55.69      5.10 o 
  -8   7   4      138.07      151.55      4.67 o 
  -7   7   4        2.14        2.37      0.98 o 
  -6   7   4       11.66       11.33      2.24 o 
  -5   7   4      254.69      251.84      6.88 o 
  -4   7   4       40.58       42.68      2.36 o 
  -3   7   4        0.39       -0.81      0.41 o 
  -2   7   4       64.88       61.23      1.27 o 
  -1   7   4       19.83       25.55      0.96 o 
   0   7   4        3.18        2.23      0.36 o 
   1   7   4      391.20      396.77      3.91 o 
   2   7   4       27.44       26.60      1.45 o 
   3   7   4       13.29       12.25      1.15 o 
   4   7   4        2.62        4.21      1.22 o 
   5   7   4        3.73        5.41      1.71 o 
  -8   8   4        0.49        0.29      2.15 o 
  -7   8   4       40.44       37.00      4.92 o 
  -6   8   4       33.09       31.29      4.46 o 
  -5   8   4      290.98      277.00     11.40 o 
  -4   8   4        0.01       -0.05      0.74 o 
  -3   8   4      126.24      115.77      2.72 o 
  -2   8   4       40.56       40.57      1.22 o 
  -1   8   4      166.44      155.62      2.64 o 
   0   8   4       36.52       40.26      1.27 o 
   1   8   4       72.05       70.93      1.78 o 
   2   8   4       16.85       15.58      1.09 o 
   3   8   4       56.11       52.65      2.13 o 
   4   8   4      317.16      354.16     10.30 o 
  -7   9   4       13.99       12.79      3.38 o 
  -6   9   4       44.38       36.90      4.91 o 
  -5   9   4        1.69        2.01      0.96 o 
  -4   9   4       12.18       15.28      1.31 o 
  -3   9   4        0.29        0.72      0.91 o 
  -2   9   4        1.21        0.29      0.42 o 
  -1   9   4        0.02        0.19      0.44 o 
   0   9   4      199.80      202.22      3.04 o 
   1   9   4       24.92       22.43      1.66 o 
   2   9   4        0.65        1.90      0.76 o 
   3   9   4        2.68        2.80      0.81 o 
  -5  10   4        0.28        2.63      1.15 o 
  -4  10   4       15.88       14.63      3.05 o 
  -3  10   4       10.57       12.78      1.43 o 
  -2  10   4       76.00       67.07      8.02 o 
  -1  10   4        0.53        0.10      0.54 o 
   0  10   4        7.94        5.66      0.70 o 
   1  10   4       26.63       24.41      1.68 o 
  -2 -10   5       84.87       88.28      3.19 o 
  -1 -10   5        7.30        6.34      1.19 o 
   0 -10   5       66.20       75.70      1.89 o 
   1 -10   5        7.82        6.79      1.14 o 
   2 -10   5       92.08       96.69      4.65 o 
   3 -10   5       37.69       40.11      1.99 o 
   4 -10   5       76.85       84.52      2.65 o 
  -4  -9   5        1.19        0.35      0.87 o 
  -3  -9   5        0.38        0.65      0.75 o 
  -2  -9   5        0.39        2.05      0.76 o 
  -1  -9   5       56.77       55.69      2.03 o 
   0  -9   5       32.19       35.04      1.29 o 
   1  -9   5        1.55        1.25      0.54 o 
   2  -9   5       48.46       47.02      1.67 o 
   3  -9   5       10.03        9.56      1.00 o 
   4  -9   5       24.51       21.12      1.36 o 
   5  -9   5       13.38       13.37      1.38 o 
   6  -9   5        8.31       12.58      1.81 o 
  -5  -8   5        0.00        1.13      1.46 o 
  -4  -8   5       59.13       69.01      2.70 o 
  -3  -8   5       35.77       34.70      1.98 o 
  -2  -8   5       43.69       43.21      2.53 o 
  -1  -8   5       62.28       63.67      1.49 o 
   0  -8   5       75.90       78.09      1.77 o 
   1  -8   5        9.47        6.92      0.72 o 
   2  -8   5       22.16       20.35      1.71 o 
   3  -8   5        1.33       -0.46      0.54 o 
   4  -8   5       35.41       37.17      1.82 o 
   5  -8   5       71.35       80.11      3.24 o 
   6  -8   5       11.30       16.51      1.87 o 
   7  -8   5       21.33       20.61      2.54 o 
  -6  -7   5        8.76        7.66      1.93 o 
  -5  -7   5       71.56       65.55      3.78 o 
  -4  -7   5       90.93       92.34      4.24 o 
  -3  -7   5      166.48      175.77      4.10 o 
  -2  -7   5       53.35       49.37      1.35 o 
  -1  -7   5      210.31      210.30      2.65 o 
   0  -7   5        3.02        1.14      0.32 o 
   1  -7   5      217.90      209.14      2.89 o 
   2  -7   5        7.98        7.01      0.51 o 
   3  -7   5      218.06      206.81      3.56 o 
   4  -7   5        6.84        5.82      0.88 o 
   5  -7   5      757.60      740.02     12.80 o 
   6  -7   5        8.92        7.17      1.32 o 
   7  -7   5      163.77      159.76      4.90 o 
  -7  -6   5       11.98       13.73      2.34 o 
  -6  -6   5      442.52      459.63     15.98 o 
  -5  -6   5        6.50        7.66      1.63 o 
  -4  -6   5      368.96      367.94      9.17 o 
  -3  -6   5      235.18      217.94      4.48 o 
  -2  -6   5        4.63        3.83      0.42 o 
  -1  -6   5     1799.22     1723.07     14.64 o 
   0  -6   5      100.85       97.57      1.44 o 
   1  -6   5      615.97      584.67      5.51 o 
   2  -6   5      469.55      528.70      4.85 o 
   3  -6   5       96.09      101.68      2.15 o 
   4  -6   5      105.20      100.51      2.41 o 
   5  -6   5       86.68       90.50      2.76 o 
   6  -6   5      208.70      204.38      5.29 o 
   7  -6   5        0.31        1.23      0.92 o 
   8  -6   5        4.42        3.31      1.13 o 
  -7  -5   5       38.75       36.04      4.87 o 
  -6  -5   5      132.69      129.57      6.37 o 
  -5  -5   5      159.00      173.27      5.60 o 
  -4  -5   5       96.04      103.17      2.42 o 
  -3  -5   5      367.30      353.27      4.44 o 
  -2  -5   5      530.35      526.21      5.41 o 
  -1  -5   5     1096.85      988.06      8.16 o 
   0  -5   5      148.41      171.02      1.83 o 
   1  -5   5      187.91      185.45      1.87 o 
   2  -5   5      913.45      927.79      7.76 o 
   3  -5   5        4.09        5.14      0.46 o 
   4  -5   5     1034.66      987.05     14.48 o 
   5  -5   5        3.82        1.95      0.74 o 
   6  -5   5       13.25       10.72      1.38 o 
   7  -5   5        7.49        6.71      1.25 o 
   8  -5   5       10.94       10.29      1.61 o 
  -8  -4   5       82.46       89.21      9.26 o 
  -7  -4   5      133.59      140.31      5.31 o 
  -6  -4   5       25.98       24.00      2.37 o 
  -5  -4   5       22.99       21.55      0.97 o 
  -4  -4   5       98.15       95.67      2.58 o 
  -3  -4   5      185.20      181.70      3.19 o 
  -2  -4   5      124.29      132.04      1.62 o 
  -1  -4   5      206.74      190.61      2.49 o 
   0  -4   5      728.56      752.75      6.74 o 
   1  -4   5     1147.23     1188.39      8.83 o 
   2  -4   5      196.89      219.03      2.12 o 
   3  -4   5       31.16       32.88      0.73 o 
   4  -4   5      225.80      214.16     10.92 o 
   5  -4   5        0.59        1.42      0.44 o 
   6  -4   5       65.71       68.21      1.90 o 
   7  -4   5       42.93       40.02      2.22 o 
   8  -4   5       41.32       42.07      2.47 o 
  -8  -3   5      242.79      259.13      7.70 o 
  -7  -3   5       10.16       11.47      1.75 o 
  -6  -3   5        2.23        1.93      0.94 o 
  -5  -3   5      179.42      149.66      4.83 o 
  -4  -3   5      116.14      100.65      2.08 o 
  -3  -3   5       23.44       21.78      2.02 o 
  -2  -3   5      101.46       93.87      1.70 o 
  -1  -3   5      368.45      394.93      3.45 o 
   0  -3   5      186.66      225.84      2.09 o 
   1  -3   5      745.49      794.41      5.87 o 
   2  -3   5        2.23        2.97      0.24 o 
   3  -3   5       68.80       74.93      1.21 o 
   4  -3   5       66.34       80.67      1.55 o 
   5  -3   5       86.32       89.13      2.24 o 
   6  -3   5       72.04       66.53      1.80 o 
   7  -3   5       43.78       44.71      2.11 o 
   8  -3   5        0.69       -0.01      0.75 o 
   9  -3   5      128.20      123.70      4.80 o 
  -9  -2   5       16.46       13.37      2.10 o 
  -8  -2   5      144.45      166.90      5.74 o 
  -7  -2   5        3.64        5.42      0.92 o 
  -6  -2   5      142.92      136.40      3.17 o 
  -5  -2   5      947.23      969.79     19.03 o 
  -4  -2   5      153.02      160.08      4.56 o 
  -3  -2   5      708.83      694.82     60.29 o 
  -2  -2   5      434.18      446.61     12.02 o 
  -1  -2   5      606.01      590.78      5.57 o 
   0  -2   5      555.12      617.45      5.27 o 
   1  -2   5      461.71      513.87      4.27 o 
   2  -2   5      448.44      466.57      4.50 o 
   3  -2   5       53.93       55.15      1.01 o 
   4  -2   5       68.13       67.77      1.20 o 
   5  -2   5       41.45       44.05      1.32 o 
   6  -2   5      130.30      126.60      2.78 o 
   7  -2   5       85.28       81.74      2.70 o 
   8  -2   5       94.84       98.61      3.16 o 
   9  -2   5       86.26       91.81      3.73 o 
  -9  -1   5       46.58       43.07      4.11 o 
  -8  -1   5      155.26      152.84      5.23 o 
  -7  -1   5        0.17        0.22      0.49 o 
  -6  -1   5      403.94      415.93      5.24 o 
  -5  -1   5      783.95      764.27      9.33 o 
  -4  -1   5      204.44      193.26      3.98 o 
  -3  -1   5       97.13       95.96      3.34 o 
  -2  -1   5      226.79      252.23      3.72 o 
  -1  -1   5       68.99       68.99      0.93 o 
   0  -1   5      187.21      180.28      2.22 o 
   1  -1   5      358.30      353.60      3.41 o 
   2  -1   5       33.11       32.82      0.96 o 
   3  -1   5      142.49      134.02      1.79 o 
   4  -1   5       47.01       64.39      1.12 o 
   5  -1   5       10.88       11.76      0.75 o 
   6  -1   5       48.52       51.17      1.56 o 
   7  -1   5      121.49      109.48      9.21 o 
   8  -1   5        9.36        4.41      3.33 o 
   9  -1   5        5.81        8.54      2.04 o 
  -8   0   5        1.60        1.11      0.96 o 
  -7   0   5       10.00        9.52      0.85 o 
  -6   0   5       38.86       38.33      1.12 o 
  -5   0   5      210.64      209.70      3.88 o 
  -4   0   5        5.75        3.80      0.43 o 
  -3   0   5      893.30      954.63     16.28 o 
  -2   0   5       27.22       43.00      0.69 o 
  -1   0   5      315.78      352.37      3.11 o 
   0   0   5      360.01      377.87      4.31 o 
   1   0   5      320.37      326.87      3.47 o 
   2   0   5      475.64      430.69     34.09 o 
   3   0   5       62.49       63.29      1.55 o 
   4   0   5       22.96       26.00      0.62 o 
   5   0   5        0.11        0.22      0.66 o 
   6   0   5        9.69        8.28      0.85 o 
   7   0   5      178.96      171.09      7.55 o 
   8   0   5       17.06       22.04      2.63 o 
  -9   1   5        3.63        1.94      1.23 o 
  -8   1   5      171.34      178.92      8.37 o 
  -7   1   5       41.24       40.71      1.65 o 
  -6   1   5      168.98      178.98      3.15 o 
  -5   1   5      189.60      183.60      3.11 o 
  -4   1   5      399.33      395.23      5.18 o 
  -3   1   5      576.82      635.16      8.16 o 
  -2   1   5     2578.58     2685.26     29.65 o 
  -1   1   5      566.02      641.02      4.84 o 
   0   1   5     2770.48     2917.10     30.87 o 
   1   1   5        0.25       -0.37      0.24 o 
   2   1   5      198.47      183.52      6.33 o 
   3   1   5      342.07      358.40      6.44 o 
   4   1   5      117.37      127.64      3.01 o 
   5   1   5      516.84      496.84      8.57 o 
   6   1   5      132.50      125.55      3.25 o 
   7   1   5        1.68        2.37      1.17 o 
   8   1   5       21.95       21.01      3.62 o 
  -9   2   5       33.73       41.78      4.92 o 
  -8   2   5       65.54       72.16      2.73 o 
  -7   2   5       28.53       22.03      1.64 o 
  -6   2   5        1.61        1.24      0.42 o 
  -5   2   5       35.31       29.68      1.08 o 
  -4   2   5      709.13      702.73      7.94 o 
  -3   2   5      389.47      419.04      5.17 o 
  -2   2   5     1162.22     1230.44     10.57 o 
  -1   2   5      354.33      358.67      2.69 o 
   0   2   5     1051.08     1135.64      9.16 o 
   1   2   5      172.85      191.25      1.96 o 
   2   2   5      123.95      116.63      1.94 o 
   3   2   5      464.52      484.21      8.76 o 
   4   2   5       51.77       49.56      1.87 o 
   5   2   5      119.39      108.28      3.00 o 
   6   2   5       51.55       49.66      3.00 o 
   7   2   5        0.31        0.55      1.09 o 
   8   2   5        2.25        3.23      1.42 o 
  -9   3   5       13.12       13.34      1.60 o 
  -8   3   5        7.77        8.79      1.28 o 
  -7   3   5      150.05      137.14      4.53 o 
  -6   3   5       20.49       14.45      1.05 o 
  -5   3   5       18.35       17.75      1.05 o 
  -4   3   5       84.49       97.47      1.79 o 
  -3   3   5        5.51        3.01      0.42 o 
  -2   3   5       14.91       16.12      0.44 o 
  -1   3   5      387.27      410.91      3.24 o 
   0   3   5      271.26      296.54      2.76 o 
   1   3   5       61.55       60.57      1.01 o 
   2   3   5       28.29       23.35      0.72 o 
   3   3   5        0.01        0.09      0.50 o 
   4   3   5       11.43       12.02      1.06 o 
   5   3   5        1.51        0.81      0.95 o 
   6   3   5        8.71       10.11      1.92 o 
   7   3   5        1.79        2.19      1.35 o 
  -9   4   5       83.64       83.74      3.31 o 
  -8   4   5       70.69       72.78      5.63 o 
  -7   4   5       21.90       18.35      1.89 o 
  -6   4   5       10.16        5.06      0.79 o 
  -5   4   5       32.77       30.56      0.81 o 
  -4   4   5       17.78       22.47      0.81 o 
  -3   4   5      239.10      236.36      3.03 o 
  -2   4   5      529.21      547.80      3.69 o 
  -1   4   5      116.29      136.89      1.38 o 
   0   4   5      138.04      135.03      1.41 o 
   1   4   5      164.43      169.57      1.93 o 
   2   4   5      777.38      772.23      7.26 o 
   3   4   5        3.33        2.75      0.68 o 
   4   4   5       96.47       87.92      3.50 o 
   5   4   5        3.23        4.95      1.39 o 
   6   4   5       74.55       76.47      3.85 o 
   7   4   5       25.71       24.22      3.37 o 
  -9   5   5       79.02       81.74      5.15 o 
  -8   5   5        9.77        5.49      1.14 o 
  -7   5   5        7.73       10.00      0.93 o 
  -6   5   5        0.24        0.32      0.45 o 
  -5   5   5      223.88      213.98      5.16 o 
  -4   5   5       42.65       42.75      2.02 o 
  -3   5   5        8.56       10.11      0.55 o 
  -2   5   5        2.57        1.32      0.22 o 
  -1   5   5       77.42       82.02      1.07 o 
   0   5   5      277.83      271.26      2.60 o 
   1   5   5      147.47      141.74      1.88 o 
   2   5   5       59.39       51.71      1.25 o 
   3   5   5       43.28       44.66      1.47 o 
   4   5   5       44.84       45.09      2.33 o 
   5   5   5       21.51       29.20      2.20 o 
   6   5   5       28.39       41.30      3.44 o 
  -9   6   5        7.93        5.00      1.31 o 
  -8   6   5       57.89       58.95      2.91 o 
  -7   6   5       17.20       19.11      4.42 o 
  -6   6   5        3.64        2.47      1.74 o 
  -5   6   5       64.87       55.63      2.81 o 
  -4   6   5      264.80      264.45      5.50 o 
  -3   6   5      178.03      166.41      2.61 o 
  -2   6   5        7.32        7.68      0.49 o 
  -1   6   5       94.15       90.98      1.56 o 
   0   6   5      169.88      165.95      1.96 o 
   1   6   5      401.05      383.90      4.01 o 
   2   6   5        1.48        1.10      0.50 o 
   3   6   5       64.84       66.36      2.10 o 
   4   6   5        1.77        2.27      1.31 o 
   5   6   5       41.57       50.60      3.66 o 
   6   6   5        6.14        5.11      2.40 o 
  -8   7   5      121.79      108.55      4.75 o 
  -7   7   5      316.75      335.38      8.98 o 
  -6   7   5      214.16      209.32      8.47 o 
  -5   7   5      130.44      132.67      7.57 o 
  -4   7   5       22.31       20.15      1.47 o 
  -3   7   5      179.92      174.66      2.99 o 
  -2   7   5       13.58       13.65      0.71 o 
  -1   7   5       99.16       89.46      1.72 o 
   0   7   5        4.76        5.09      0.47 o 
   1   7   5      463.60      433.85      4.90 o 
   2   7   5       40.97       34.30      1.65 o 
   3   7   5       69.77       65.33      2.20 o 
   4   7   5        0.72        1.27      1.03 o 
   5   7   5      144.67      160.11      8.51 o 
  -8   8   5        0.05       -1.79      0.89 o 
  -7   8   5        5.44        3.28      1.55 o 
  -6   8   5      123.26      119.27      6.02 o 
  -5   8   5       18.04       18.69      3.36 o 
  -4   8   5        0.08       -0.44      0.58 o 
  -3   8   5       94.57       90.20      2.41 o 
  -2   8   5       67.97       70.40      1.74 o 
  -1   8   5      382.98      376.87      5.27 o 
   0   8   5       14.77       12.71      1.24 o 
   1   8   5        9.42        8.12      0.80 o 
   2   8   5        1.19        0.88      0.51 o 
   3   8   5       18.19       18.90      1.51 o 
   4   8   5        3.92        3.87      1.08 o 
  -7   9   5        3.97        6.05      2.64 o 
  -6   9   5       31.98       30.28      4.74 o 
  -5   9   5       60.81       63.44      6.14 o 
  -4   9   5        9.15       10.97      1.16 o 
  -3   9   5       88.39       88.49      2.80 o 
  -2   9   5       94.37       93.02      2.13 o 
  -1   9   5       19.77       19.57      1.03 o 
   0   9   5       16.89       15.22      0.91 o 
   1   9   5       31.81       32.59      1.87 o 
   2   9   5        6.37        5.22      1.27 o 
  -5  10   5       23.69       20.82      2.25 o 
  -4  10   5        0.92        1.60      1.15 o 
  -3  10   5       44.28       44.47      2.22 o 
  -2  10   5       31.62       35.15      1.58 o 
  -1  10   5       32.83       38.02      1.46 o 
   0  10   5       74.37       74.82      2.54 o 
   1  10   5        6.00        4.46      1.58 o 
  -2 -10   6       17.26       15.74      1.64 o 
  -1 -10   6        4.20        4.57      0.80 o 
   0 -10   6       59.95       66.67      1.78 o 
   1 -10   6       52.05       55.11      2.41 o 
   2 -10   6       85.52      100.38      3.79 o 
   3 -10   6       79.00       82.60      2.59 o 
   4 -10   6       36.20       41.84      2.08 o 
  -3  -9   6        0.36        0.92      1.62 o 
  -2  -9   6       99.72      103.73      3.33 o 
  -1  -9   6       24.77       20.03      1.26 o 
   0  -9   6        1.40        1.03      0.53 o 
   1  -9   6        6.82        5.33      0.68 o 
   2  -9   6       95.06       87.15      2.22 o 
   3  -9   6       53.69       48.23      1.74 o 
   4  -9   6       16.57       14.50      1.21 o 
   5  -9   6       18.50       22.87      1.71 o 
   6  -9   6       18.24       21.51      3.42 o 
  -5  -8   6        3.51        4.81      4.57 o 
  -4  -8   6       28.31       29.93      2.71 o 
  -3  -8   6       84.23       82.74      3.28 o 
  -2  -8   6        9.79        9.87      1.28 o 
  -1  -8   6      180.05      186.78      2.89 o 
   0  -8   6      168.61      170.82      2.82 o 
   1  -8   6       35.12       33.60      1.19 o 
   2  -8   6      102.87      104.32      1.79 o 
   3  -8   6      408.46      406.02      6.28 o 
   4  -8   6        0.30        0.05      0.67 o 
   5  -8   6        0.13        0.19      0.85 o 
   6  -8   6       13.50       16.67      3.18 o 
   7  -8   6       16.85       13.62      2.02 o 
  -6  -7   6       15.32       16.69      2.52 o 
  -5  -7   6        5.14        5.29      1.95 o 
  -4  -7   6       34.36       34.94      3.20 o 
  -3  -7   6      255.94      256.01      5.26 o 
  -2  -7   6       10.38        9.20      0.76 o 
  -1  -7   6        8.38        7.25      0.54 o 
   0  -7   6       73.19       77.43      1.44 o 
   1  -7   6      127.71      135.28      2.04 o 
   2  -7   6       30.88       22.30      0.80 o 
   3  -7   6       48.79       38.11      1.40 o 
   4  -7   6      187.71      188.56      7.26 o 
   5  -7   6        5.65        4.80      1.15 o 
   6  -7   6       94.06       95.18      3.56 o 
   7  -7   6        2.18        1.33      1.08 o 
  -7  -6   6      153.54      176.04      6.61 o 
  -6  -6   6       11.66        9.07      1.96 o 
  -5  -6   6       73.36       81.92      4.04 o 
  -4  -6   6        0.44        1.11      1.16 o 
  -3  -6   6      575.29      554.90     12.07 o 
  -2  -6   6      360.93      343.58      4.12 o 
  -1  -6   6        3.06        2.27      0.37 o 
   0  -6   6        6.00        3.91      0.41 o 
   1  -6   6      173.89      163.77      1.90 o 
   2  -6   6        0.88        2.08      0.35 o 
   3  -6   6       59.43       57.24      1.61 o 
   4  -6   6      196.27      197.27      5.00 o 
   5  -6   6       32.30       28.91      2.31 o 
   6  -6   6        2.14        1.88      1.43 o 
   7  -6   6       21.00       17.33      1.88 o 
   8  -6   6       18.89       17.97      2.07 o 
  -7  -5   6      951.49      983.51     20.54 o 
  -6  -5   6        0.61       -0.15      1.05 o 
  -5  -5   6      557.66      554.75     12.42 o 
  -4  -5   6      427.16      420.60      9.72 o 
  -3  -5   6      601.25      562.03      7.44 o 
  -2  -5   6       74.73       69.75      1.78 o 
  -1  -5   6      277.73      264.97      2.69 o 
   0  -5   6       48.01       49.16      1.10 o 
   1  -5   6      471.68      514.47      4.21 o 
   2  -5   6      312.40      335.86      3.46 o 
   3  -5   6      164.79      154.04      2.27 o 
   4  -5   6      101.81      101.51      2.35 o 
   5  -5   6       13.44       14.58      2.34 o 
   6  -5   6      127.93      121.92      3.86 o 
   7  -5   6       33.04       31.33      2.39 o 
   8  -5   6       26.75       29.74      2.83 o 
  -8  -4   6       15.30       17.65      2.42 o 
  -7  -4   6        0.51        0.07      1.11 o 
  -6  -4   6       26.26       26.15      3.41 o 
  -5  -4   6       19.81       27.51      1.40 o 
  -4  -4   6      641.50      549.05      9.49 o 
  -3  -4   6      305.12      276.69      4.73 o 
  -2  -4   6        1.34        1.25      0.24 o 
  -1  -4   6       21.11       25.56      0.61 o 
   0  -4   6       23.90       22.07      0.63 o 
   1  -4   6      127.42      137.62      1.48 o 
   2  -4   6        7.82       12.21      0.70 o 
   3  -4   6        0.04        0.48      0.25 o 
   4  -4   6       74.51       63.17      1.73 o 
   5  -4   6      430.66      411.10      5.94 o 
   6  -4   6        1.51        0.34      0.53 o 
   7  -4   6       18.65       20.17      1.77 o 
   8  -4   6       64.39       66.56      3.55 o 
  -8  -3   6       87.57       93.31      4.96 o 
  -7  -3   6       47.86       43.46      2.81 o 
  -6  -3   6        0.87       -0.07      0.73 o 
  -5  -3   6        6.90        7.00      0.61 o 
  -4  -3   6      205.49      196.68      3.05 o 
  -3  -3   6       17.86       27.06      0.89 o 
  -2  -3   6      114.52      133.07      1.90 o 
  -1  -3   6      230.15      203.70      1.84 o 
   0  -3   6       26.42       26.51      0.50 o 
   1  -3   6      522.32      532.68      4.15 o 
   2  -3   6      701.27      778.62      6.14 o 
   3  -3   6      121.62      129.57      1.59 o 
   4  -3   6        7.09        7.97      0.86 o 
   5  -3   6        1.95        2.07      0.59 o 
   6  -3   6      189.88      172.48      3.31 o 
   7  -3   6      240.33      243.37      5.98 o 
   8  -3   6       44.34       47.69      2.41 o 
  -9  -2   6       38.07       37.03      4.76 o 
  -8  -2   6        5.60        5.78      1.47 o 
  -7  -2   6       11.24       15.03      1.44 o 
  -6  -2   6      568.61      590.06     14.84 o 
  -5  -2   6       29.33       30.46      1.54 o 
  -4  -2   6      397.40      432.55      8.71 o 
  -3  -2   6       43.56       44.95      1.68 o 
  -2  -2   6      936.34      999.21     19.07 o 
  -1  -2   6      192.85      223.97      2.09 o 
   0  -2   6     1560.76     1617.57     12.24 o 
   1  -2   6       46.11       57.74      0.76 o 
   2  -2   6      230.60      240.44      2.09 o 
   3  -2   6      508.31      555.61      7.84 o 
   4  -2   6       44.01       42.14      1.15 o 
   5  -2   6      155.25      150.89      2.85 o 
   6  -2   6      278.98      294.16      4.69 o 
   7  -2   6      252.95      238.50      5.02 o 
   8  -2   6       16.99       21.50      2.11 o 
  -9  -1   6       14.28       11.76      2.88 o 
  -8  -1   6       12.30       10.93      2.02 o 
  -7  -1   6       16.07       22.16      1.61 o 
  -6  -1   6      654.06      668.90      7.74 o 
  -5  -1   6        3.19        3.23      0.60 o 
  -4  -1   6       95.42       79.96      5.80 o 
  -3  -1   6        5.46        7.19      0.67 o 
  -2  -1   6      108.72      108.16      3.00 o 
  -1  -1   6        7.97       11.27      0.34 o 
   0  -1   6       59.80       63.06      0.87 o 
   1  -1   6       17.10       15.44      0.40 o 
   2  -1   6       90.74       81.41      1.25 o 
   3  -1   6       42.31       53.58      1.25 o 
   4  -1   6        1.06        0.13      0.36 o 
   5  -1   6       17.64       17.71      1.04 o 
   6  -1   6       79.05       73.64      2.40 o 
   7  -1   6       26.33       24.50      2.53 o 
   8  -1   6        4.97        6.57      2.77 o 
  -8   0   6        2.31        0.89      0.91 o 
  -7   0   6        8.11        6.14      0.80 o 
  -6   0   6      707.28      670.40      8.59 o 
  -5   0   6      351.59      341.82      4.36 o 
  -4   0   6        0.00        0.19      0.42 o 
  -3   0   6      360.71      384.52      4.80 o 
  -2   0   6      237.95      262.81      3.27 o 
  -1   0   6      866.94      903.02      7.04 o 
   0   0   6      186.65      180.68      1.78 o 
   1   0   6      762.80      848.32      8.02 o 
   2   0   6       56.65       76.92      2.62 o 
   3   0   6      503.25      522.04      8.53 o 
   4   0   6        0.07        0.56      0.42 o 
   5   0   6       74.43       66.89      1.90 o 
   6   0   6      120.09      119.52      3.22 o 
   7   0   6        0.27       -0.81      0.93 o 
   8   0   6       89.74       86.20      6.15 o 
  -9   1   6       24.69       33.95      4.03 o 
  -8   1   6      200.24      206.49      4.94 o 
  -7   1   6       11.59       10.58      1.18 o 
  -6   1   6       23.33       32.25      1.18 o 
  -5   1   6      115.91      118.52      2.61 o 
  -4   1   6       94.76      111.16      2.04 o 
  -3   1   6      148.46      168.61      2.50 o 
  -2   1   6      133.43      120.17      1.38 o 
  -1   1   6      475.88      530.75      4.09 o 
   0   1   6        0.39        1.31      0.19 o 
   1   1   6      846.03      956.39      8.88 o 
   2   1   6      469.67      517.92      8.32 o 
   3   1   6      880.74      882.56     11.67 o 
   4   1   6      140.91      146.91      2.96 o 
   5   1   6       41.80       34.33      1.68 o 
   6   1   6      176.19      161.42      5.40 o 
   7   1   6       19.67       19.96      2.40 o 
   8   1   6       69.59       75.79      4.53 o 
  -9   2   6       36.16       46.07      3.25 o 
  -8   2   6      198.02      201.98      5.72 o 
  -7   2   6       68.23       66.48      4.22 o 
  -6   2   6        0.66        1.25      0.44 o 
  -5   2   6      312.07      322.03      4.42 o 
  -4   2   6      197.37      182.20      2.86 o 
  -3   2   6     1079.66     1145.28      9.84 o 
  -2   2   6      141.16      151.22      1.27 o 
  -1   2   6     1096.80     1278.76      8.35 o 
   0   2   6        0.29       -0.23      0.15 o 
   1   2   6        2.01        4.24      0.29 o 
   2   2   6       78.21       64.40      1.14 o 
   3   2   6      529.64      521.96     10.21 o 
   4   2   6       45.23       39.22      1.69 o 
   5   2   6        2.60        2.82      0.73 o 
   6   2   6       14.45       13.82      3.24 o 
   7   2   6        1.49        0.56      1.11 o 
   8   2   6        0.60       -0.36      1.12 o 
  -9   3   6        4.69        6.04      1.26 o 
  -8   3   6        0.18        0.68      0.67 o 
  -7   3   6        3.32        3.90      0.91 o 
  -6   3   6       20.33       32.48      1.34 o 
  -5   3   6      198.98      211.66      3.35 o 
  -4   3   6       43.94       49.93      0.92 o 
  -3   3   6        1.51        4.61      0.35 o 
  -2   3   6       15.71       18.58      0.34 o 
  -1   3   6      103.69      110.32      1.05 o 
   0   3   6       15.51       16.91      0.46 o 
   1   3   6       91.90      113.00      1.45 o 
   2   3   6       12.06       12.72      0.60 o 
   3   3   6     1430.47     1376.08     17.76 o 
   4   3   6      688.69      656.24     13.59 o 
   5   3   6       19.54       22.59      2.25 o 
   6   3   6        0.03        0.36      1.09 o 
   7   3   6        7.18        4.32      1.41 o 
  -9   4   6        5.08        5.02      1.21 o 
  -8   4   6       22.11       24.64      1.96 o 
  -7   4   6       66.14       60.66      2.52 o 
  -6   4   6       23.81       19.52      1.18 o 
  -5   4   6      117.11      101.17      2.47 o 
  -4   4   6       84.44       83.10      2.63 o 
  -3   4   6        4.88        2.47      0.39 o 
  -2   4   6        5.43        4.03      0.21 o 
  -1   4   6      362.18      334.59      2.87 o 
   0   4   6      355.99      322.79      2.92 o 
   1   4   6      360.39      323.37      3.17 o 
   2   4   6     1617.17     1554.70     14.56 o 
   3   4   6       15.02       16.99      0.87 o 
   4   4   6       90.78       86.66      3.04 o 
   5   4   6      152.37      158.37      6.07 o 
   6   4   6      303.99      331.39      9.06 o 
   7   4   6      139.68      145.44      5.76 o 
  -9   5   6       31.14       34.04      2.53 o 
  -8   5   6       29.71       33.21      2.37 o 
  -7   5   6       71.06       66.86      2.77 o 
  -6   5   6       25.73       20.37      2.05 o 
  -5   5   6       37.29       30.12      3.56 o 
  -4   5   6       36.23       32.90      1.78 o 
  -3   5   6        4.45        3.91      0.50 o 
  -2   5   6      298.47      277.87      2.73 o 
  -1   5   6        0.00        0.18      0.18 o 
   0   5   6      311.05      304.78      3.05 o 
   1   5   6        0.35       -0.12      0.29 o 
   2   5   6     1765.67     1696.79     16.94 o 
   3   5   6       20.01       21.71      1.47 o 
   4   5   6        7.62        7.41      1.27 o 
   5   5   6      192.10      209.65      9.28 o 
   6   5   6       30.71       35.48      3.25 o 
  -9   6   6        7.53        7.39      1.46 o 
  -8   6   6       39.76       41.17      2.77 o 
  -7   6   6       46.08       51.82      3.08 o 
  -6   6   6       91.99       90.17      3.89 o 
  -5   6   6       12.00       15.58      1.82 o 
  -4   6   6      163.65      154.71      4.72 o 
  -3   6   6      326.38      329.53      5.42 o 
  -2   6   6      438.89      424.00      3.95 o 
  -1   6   6      368.79      361.67      3.52 o 
   0   6   6      200.83      195.29      2.29 o 
   1   6   6        5.11        4.89      0.48 o 
   2   6   6       51.31       49.55      1.57 o 
   3   6   6        6.39        7.05      0.91 o 
   4   6   6       59.97       63.04      2.81 o 
   5   6   6        0.17       -2.02      2.08 o 
  -8   7   6        0.17       -0.02      1.36 o 
  -7   7   6      219.24      223.83      6.94 o 
  -6   7   6       38.61       33.32      3.23 o 
  -5   7   6       18.18       17.49      3.04 o 
  -4   7   6       42.66       40.25      2.10 o 
  -3   7   6        0.13       -0.67      0.46 o 
  -2   7   6       10.42        9.79      0.59 o 
  -1   7   6      250.50      247.08      3.71 o 
   0   7   6        0.57        0.64      0.34 o 
   1   7   6      128.28      127.79      2.19 o 
   2   7   6        5.25        2.32      0.84 o 
   3   7   6       52.06       54.56      2.22 o 
   4   7   6       83.23       97.29      2.84 o 
   5   7   6       21.61       20.85      3.78 o 
  -7   8   6       22.97       21.21      3.32 o 
  -6   8   6        5.96        4.94      1.43 o 
  -5   8   6      102.02      101.43      4.45 o 
  -4   8   6        2.12        2.55      0.76 o 
  -3   8   6       19.74       21.34      1.39 o 
  -2   8   6       42.03       36.44      1.15 o 
  -1   8   6        3.46        2.75      0.61 o 
   0   8   6        8.47        6.62      0.68 o 
   1   8   6        3.28        3.85      0.75 o 
   2   8   6       10.55       10.77      1.16 o 
   3   8   6       26.42       30.01      2.04 o 
   4   8   6        7.45        8.61      1.38 o 
  -6   9   6      127.33      137.22      8.31 o 
  -5   9   6       35.86       39.31      2.65 o 
  -4   9   6       35.98       36.60      1.85 o 
  -3   9   6        0.47        1.24      0.87 o 
  -2   9   6       61.91       58.59      1.48 o 
  -1   9   6      157.92      162.25      2.89 o 
   0   9   6       27.97       26.03      1.94 o 
   1   9   6       62.48       63.82      2.25 o 
   2   9   6       21.38       21.40      1.96 o 
  -5  10   6        1.03        3.29      1.36 o 
  -4  10   6       24.27       25.56      2.97 o 
  -3  10   6        8.41        6.63      1.20 o 
  -2  10   6        2.57        0.56      0.74 o 
  -1  10   6       31.53       32.80      1.41 o 
   0  10   6       70.69       68.35      2.35 o 
  -1 -10   7        0.33        0.10      0.59 o 
   0 -10   7       69.37       68.31      2.24 o 
   1 -10   7        2.08        2.20      0.65 o 
   2 -10   7        7.33        4.11      0.96 o 
   3 -10   7       59.02       63.72      3.65 o 
   4 -10   7       80.40       76.39      2.57 o 
  -3  -9   7       19.69       14.86      1.57 o 
  -2  -9   7        0.17       -0.11      0.75 o 
  -1  -9   7       25.47       25.14      1.37 o 
   0  -9   7      327.47      330.48      4.61 o 
   1  -9   7       33.77       36.41      2.00 o 
   2  -9   7        0.01       -1.18      0.59 o 
   3  -9   7        0.31       -0.83      0.61 o 
   4  -9   7        0.31       -0.79      0.65 o 
   5  -9   7       17.33       17.46      1.54 o 
  -5  -8   7       13.15       15.25      2.49 o 
  -4  -8   7        2.05        1.38      0.83 o 
  -3  -8   7      116.72      120.22      3.53 o 
  -2  -8   7       46.13       47.11      3.78 o 
  -1  -8   7       52.83       52.82      1.80 o 
   0  -8   7       41.65       39.66      1.32 o 
   1  -8   7       15.23       16.51      0.93 o 
   2  -8   7       42.85       36.54      1.33 o 
   3  -8   7      328.32      335.66      5.00 o 
   4  -8   7        1.66        1.30      0.72 o 
   5  -8   7       78.22       82.82      3.96 o 
   6  -8   7      129.02      128.84      4.40 o 
  -6  -7   7      145.16      153.91      6.07 o 
  -5  -7   7        9.00       11.96      2.08 o 
  -4  -7   7      160.74      165.50      5.80 o 
  -3  -7   7        6.79        6.58      1.02 o 
  -2  -7   7        8.99        7.76      0.67 o 
  -1  -7   7       91.51       81.04      1.47 o 
   0  -7   7       77.81       82.19      1.50 o 
   1  -7   7        0.05        0.65      0.40 o 
   2  -7   7        4.27        4.85      0.49 o 
   3  -7   7      361.54      372.52      5.23 o 
   4  -7   7       34.16       30.23      1.66 o 
   5  -7   7        6.58        5.11      1.25 o 
   6  -7   7       17.05       18.94      3.71 o 
   7  -7   7       19.17       22.95      3.24 o 
  -7  -6   7      237.70      248.53      8.05 o 
  -6  -6   7       50.34       52.86      3.62 o 
  -5  -6   7      244.40      231.82      7.11 o 
  -4  -6   7       46.92       45.93      3.13 o 
  -3  -6   7       91.67       92.54      2.64 o 
  -2  -6   7       63.51       60.26      1.28 o 
  -1  -6   7       98.88      100.79      1.47 o 
   0  -6   7      609.60      591.08      5.37 o 
   1  -6   7       39.87       46.34      1.01 o 
   2  -6   7      130.90      106.80      1.63 o 
   3  -6   7      111.67      102.19      2.21 o 
   4  -6   7       24.48       22.89      1.28 o 
   5  -6   7       45.39       35.13      3.03 o 
   6  -6   7       25.19       24.23      2.13 o 
   7  -6   7        2.80        1.84      1.12 o 
  -7  -5   7        0.15        0.66      0.69 o 
  -6  -5   7        0.11       -1.00      1.02 o 
  -5  -5   7       54.63       50.04      3.02 o 
  -4  -5   7        5.07        5.50      1.22 o 
  -3  -5   7       58.68       54.35      1.34 o 
  -2  -5   7       17.03       15.51      0.64 o 
  -1  -5   7      967.10      941.61      7.89 o 
   0  -5   7       11.28        9.04      0.45 o 
   1  -5   7        0.18        1.85      0.29 o 
   2  -5   7       20.44       22.41      0.87 o 
   3  -5   7       75.23       72.76      1.49 o 
   4  -5   7      357.53      336.97      5.25 o 
   5  -5   7       12.63       11.89      2.18 o 
   6  -5   7       14.07       16.64      2.21 o 
   7  -5   7       58.59       54.24      2.79 o 
   8  -5   7        2.69        1.14      0.85 o 
  -8  -4   7        6.11        6.75      3.61 o 
  -7  -4   7        3.21        1.33      1.22 o 
  -6  -4   7       25.59       20.54      2.23 o 
  -5  -4   7      107.24      112.98      2.88 o 
  -4  -4   7      165.56      158.19      6.70 o 
  -3  -4   7       47.40       51.52      1.19 o 
  -2  -4   7       19.09       16.62      0.55 o 
  -1  -4   7       15.15       20.11      0.60 o 
   0  -4   7        2.44        3.29      0.31 o 
   1  -4   7      427.16      474.17      4.05 o 
   2  -4   7       66.28       73.22      1.12 o 
   3  -4   7        0.12        0.08      0.36 o 
   4  -4   7        0.16        0.55      0.41 o 
   5  -4   7      103.02       94.31      2.71 o 
   6  -4   7        0.03        0.37      0.71 o 
   7  -4   7        3.56        2.93      0.76 o 
   8  -4   7       19.56       20.78      1.80 o 
  -8  -3   7        9.28        9.13      1.77 o 
  -7  -3   7       24.05       27.25      4.53 o 
  -6  -3   7        7.66        6.49      1.34 o 
  -5  -3   7      611.47      564.27      8.11 o 
  -4  -3   7       15.97       20.04      0.93 o 
  -3  -3   7        3.11        1.93      0.36 o 
  -2  -3   7      139.49      132.10      1.49 o 
  -1  -3   7       49.88       56.94      0.94 o 
   0  -3   7      221.34      230.36      2.22 o 
   1  -3   7        2.71        4.65      0.29 o 
   2  -3   7      654.19      676.34      5.06 o 
   3  -3   7       47.77       46.66      0.84 o 
   4  -3   7       79.41       84.13      6.99 o 
   5  -3   7        1.98        2.96      0.56 o 
   6  -3   7       13.96       15.01      1.34 o 
   7  -3   7       32.34       31.29      2.03 o 
   8  -3   7       42.18       37.94      2.79 o 
  -9  -2   7        4.91        5.61      2.50 o 
  -8  -2   7      335.23      328.67     12.82 o 
  -7  -2   7       48.01       55.23      2.33 o 
  -6  -2   7      186.46      212.65      8.03 o 
  -5  -2   7       62.68       64.92      2.24 o 
  -4  -2   7      364.86      383.71      6.85 o 
  -3  -2   7      761.29      799.50     15.25 o 
  -2  -2   7        0.23       -0.34      0.24 o 
  -1  -2   7     2122.41     2269.55     18.07 o 
   0  -2   7       18.83       21.97      0.47 o 
   1  -2   7      369.21      430.75      3.48 o 
   2  -2   7      105.76      106.89      1.40 o 
   3  -2   7        0.25        0.46      0.22 o 
   4  -2   7       79.44       70.72      1.81 o 
   5  -2   7       17.88       17.68      1.14 o 
   6  -2   7      115.69      107.60      3.03 o 
   7  -2   7      385.95      381.68      6.95 o 
   8  -2   7       15.67       18.41      1.95 o 
  -9  -1   7        5.11        2.54      1.86 o 
  -8  -1   7       89.90       97.13      5.27 o 
  -7  -1   7       35.21       36.32      3.00 o 
  -6  -1   7       25.63       21.10      1.46 o 
  -5  -1   7       68.42       74.11      2.29 o 
  -4  -1   7      584.68      579.94      9.77 o 
  -3  -1   7       50.19       56.24      1.23 o 
  -2  -1   7        0.09        0.30      0.21 o 
  -1  -1   7      723.08      763.78      6.24 o 
   0  -1   7      161.60      153.79      1.55 o 
   1  -1   7       22.13       18.90      0.43 o 
   2  -1   7       31.84       30.28      0.56 o 
   3  -1   7        2.72        3.40      1.28 o 
   4  -1   7        0.71        0.40      0.50 o 
   5  -1   7      145.48      134.19      2.99 o 
   6  -1   7       81.77       77.20      2.91 o 
   7  -1   7       40.79       41.79      4.09 o 
   8  -1   7        9.65        9.63      1.57 o 
  -9   0   7       14.14        8.05      1.96 o 
  -8   0   7       57.41       63.95      2.53 o 
  -7   0   7        2.59        1.76      0.71 o 
  -6   0   7        7.62        7.71      0.77 o 
  -5   0   7      160.77      148.47      8.15 o 
  -4   0   7      434.90      428.90      7.69 o 
  -3   0   7       32.97       42.26      0.74 o 
  -2   0   7      242.42      269.46      3.48 o 
  -1   0   7       14.27       11.48      0.31 o 
   0   0   7      520.91      513.50      4.26 o 
   1   0   7       63.53       69.73      0.92 o 
   2   0   7       60.20       57.13      1.54 o 
   3   0   7       81.43       81.39      2.44 o 
   4   0   7      220.16      211.35      5.46 o 
   5   0   7      165.80      169.76      3.48 o 
   6   0   7        2.66        5.01      1.39 o 
   7   0   7       26.77       23.61      2.59 o 
   8   0   7      175.83      178.58      6.50 o 
  -9   1   7       94.67      107.38      3.61 o 
  -8   1   7       97.84       93.81      3.18 o 
  -7   1   7       34.35       36.38      2.02 o 
  -6   1   7       86.04       82.44      1.87 o 
  -5   1   7      165.26      168.67      2.70 o 
  -4   1   7       38.81       52.56      1.69 o 
  -3   1   7      229.97      249.03      2.84 o 
  -2   1   7      331.81      352.29      2.94 o 
  -1   1   7       30.67       42.01      0.59 o 
   0   1   7     6849.69     7456.61     62.43 o 
   1   1   7      815.09      965.03     10.48 o 
   2   1   7       22.81       24.81      1.05 o 
   3   1   7        0.31       -0.15      0.41 o 
   4   1   7       74.58       80.39      2.41 o 
   5   1   7       46.23       43.39      1.91 o 
   6   1   7       47.20       49.39      3.87 o 
   7   1   7        0.28        0.88      1.16 o 
   8   1   7       11.06        8.95      2.05 o 
  -9   2   7        3.86        5.34      2.85 o 
  -8   2   7       22.21       25.44      1.97 o 
  -7   2   7       87.06       94.37      2.60 o 
  -6   2   7      209.43      202.54      3.51 o 
  -5   2   7      281.25      240.79      5.98 o 
  -4   2   7       42.74       42.09      1.29 o 
  -3   2   7        3.85        2.66      0.33 o 
  -2   2   7      720.26      837.62      6.49 o 
  -1   2   7       70.57       80.52      0.82 o 
   0   2   7     1664.28     1829.38     16.30 o 
   1   2   7      369.43      382.90      4.23 o 
   2   2   7      220.04      213.71      2.72 o 
   3   2   7      976.79      956.02     14.87 o 
   4   2   7      208.91      194.92      6.97 o 
   5   2   7        6.63        5.92      1.41 o 
   6   2   7       16.42       14.53      2.01 o 
   7   2   7        5.83        5.92      2.25 o 
  -9   3   7       16.23       14.46      1.71 o 
  -8   3   7       52.66       53.71      2.16 o 
  -7   3   7       21.71       20.11      1.68 o 
  -6   3   7        2.06        0.60      0.48 o 
  -5   3   7       62.66       56.37      2.09 o 
  -4   3   7      197.05      175.23      2.06 o 
  -3   3   7       65.64       64.24      1.17 o 
  -2   3   7      857.16      864.04      5.46 o 
  -1   3   7       83.71      114.99      1.13 o 
   0   3   7      209.97      221.69      2.04 o 
   1   3   7      393.31      366.99      3.44 o 
   2   3   7        1.44        2.48      0.43 o 
   3   3   7      408.12      397.13      5.23 o 
   4   3   7       21.17       19.79      3.69 o 
   5   3   7       28.67       28.12      2.57 o 
   6   3   7        4.20        4.69      1.46 o 
   7   3   7        1.92        2.63      1.69 o 
  -9   4   7      159.67      162.57      4.14 o 
  -8   4   7        1.63       -0.61      0.63 o 
  -7   4   7      234.33      199.16      4.86 o 
  -6   4   7        0.82       -0.42      0.56 o 
  -5   4   7       16.55       23.81      1.07 o 
  -4   4   7      248.19      228.82      9.54 o 
  -3   4   7       42.62       38.51      0.84 o 
  -2   4   7       85.12       77.43      0.89 o 
  -1   4   7      131.57      154.93      1.55 o 
   0   4   7      203.37      199.57      2.06 o 
   1   4   7      101.38      103.62      1.44 o 
   2   4   7      114.57      123.88      2.09 o 
   3   4   7      170.84      159.49      3.55 o 
   4   4   7      107.47      110.64      4.30 o 
   5   4   7      368.63      387.05     13.79 o 
   6   4   7        3.06        3.19      1.93 o 
  -9   5   7      159.50      158.58      4.80 o 
  -8   5   7       31.44       28.04      2.20 o 
  -7   5   7      512.32      507.31     11.53 o 
  -6   5   7       66.57       61.44      5.58 o 
  -5   5   7      203.51      209.57      5.85 o 
  -4   5   7      590.37      567.21     10.03 o 
  -3   5   7       34.59       34.89      1.49 o 
  -2   5   7      376.29      386.83      3.63 o 
  -1   5   7      239.16      231.52      2.18 o 
   0   5   7      430.62      422.71      3.99 o 
   1   5   7      577.77      551.07      5.35 o 
   2   5   7        0.58        0.81      0.45 o 
   3   5   7      253.01      254.52      4.43 o 
   4   5   7       35.44       32.49      2.81 o 
   5   5   7      586.77      616.05     13.99 o 
   6   5   7       60.02       68.31      3.90 o 
  -9   6   7        1.03        0.38      1.41 o 
  -8   6   7      133.08      128.91      5.21 o 
  -7   6   7        0.40        0.56      0.77 o 
  -6   6   7      462.91      471.63     11.13 o 
  -5   6   7       14.07       12.30      2.80 o 
  -4   6   7      592.41      580.86     10.50 o 
  -3   6   7      555.23      554.88      6.00 o 
  -2   6   7       82.06       79.86      1.25 o 
  -1   6   7       48.71       53.82      1.13 o 
   0   6   7        0.10        0.13      0.27 o 
   1   6   7      176.68      169.79      2.37 o 
   2   6   7        6.38        7.10      0.90 o 
   3   6   7        1.01        0.32      0.56 o 
   4   6   7       71.95       74.35      6.77 o 
   5   6   7        6.29        7.39      1.79 o 
  -8   7   7      129.47      129.57      5.31 o 
  -7   7   7       12.38       12.38      1.96 o 
  -6   7   7       13.40       12.04      1.74 o 
  -5   7   7      171.87      170.83      5.76 o 
  -4   7   7        0.49        0.20      0.61 o 
  -3   7   7        1.04        1.28      0.49 o 
  -2   7   7      130.72      128.59      1.91 o 
  -1   7   7       48.64       42.32      1.97 o 
   0   7   7       47.92       48.49      1.10 o 
   1   7   7        4.38        4.29      0.66 o 
   2   7   7        6.08        4.50      0.86 o 
   3   7   7       66.07       65.46      2.86 o 
   4   7   7       90.16      102.29      2.99 o 
  -7   8   7       28.40       24.55      2.68 o 
  -6   8   7       26.00       24.60      2.57 o 
  -5   8   7      109.21      113.23      4.50 o 
  -4   8   7        5.05        5.60      0.90 o 
  -3   8   7       50.25       48.00      1.61 o 
  -2   8   7      473.11      467.93      5.68 o 
  -1   8   7      330.67      318.29      4.47 o 
   0   8   7      129.16      126.53      2.50 o 
   1   8   7        8.99       10.88      0.93 o 
   2   8   7       52.74       52.30      2.12 o 
   3   8   7        5.47        7.16      1.13 o 
  -6   9   7       10.31       13.07      3.69 o 
  -5   9   7       62.16       68.73      3.24 o 
  -4   9   7       11.96       13.04      1.14 o 
  -3   9   7       78.59       83.74      4.79 o 
  -2   9   7        0.13        0.15      0.62 o 
  -1   9   7        0.12        1.00      0.54 o 
   0   9   7      106.66      111.06      3.73 o 
   1   9   7        6.28        5.55      0.98 o 
   2   9   7        1.76        0.08      0.59 o 
  -4  10   7       27.97       33.52      2.17 o 
  -3  10   7       91.98       94.77      3.15 o 
  -2  10   7        5.22        3.12      1.04 o 
  -1  10   7       24.81       25.86      1.33 o 
   0  10   7       40.55       44.34      5.08 o 
  -1 -10   8       40.79       43.97      2.34 o 
   0 -10   8        2.41        2.08      0.76 o 
   1 -10   8       88.30       92.70      2.17 o 
   2 -10   8       37.39       35.80      3.83 o 
   3 -10   8      500.30      508.18      9.96 o 
  -3  -9   8       45.09       43.26      2.35 o 
  -2  -9   8       31.58       30.08      2.08 o 
  -1  -9   8       32.62       34.56      1.55 o 
   0  -9   8      175.11      180.40      3.08 o 
   1  -9   8        2.18        0.72      0.66 o 
   2  -9   8        1.25        2.18      0.77 o 
   3  -9   8        6.99        8.56      1.11 o 
   4  -9   8       90.07       88.34      2.42 o 
   5  -9   8       24.65       27.18      1.92 o 
  -5  -8   8        0.57        1.63      1.57 o 
  -4  -8   8       13.32       15.54      1.59 o 
  -3  -8   8       56.28       55.02      2.38 o 
  -2  -8   8        0.95        0.74      0.73 o 
  -1  -8   8        7.83        9.15      1.30 o 
   0  -8   8       41.34       40.07      1.34 o 
   1  -8   8       56.66       59.84      1.50 o 
   2  -8   8       77.08       79.23      2.28 o 
   3  -8   8       32.80       34.79      1.57 o 
   4  -8   8       11.92       12.29      1.24 o 
   5  -8   8       48.88       51.05      3.44 o 
   6  -8   8       14.96       12.15      1.75 o 
  -6  -7   8      120.49      117.38      5.24 o 
  -5  -7   8        5.04        6.11      1.72 o 
  -4  -7   8      142.05      146.98      8.44 o 
  -3  -7   8       17.69       16.74      1.43 o 
  -2  -7   8        0.32        0.06      1.04 o 
  -1  -7   8       55.63       55.08      1.90 o 
   0  -7   8        3.04        2.35      0.47 o 
   1  -7   8       89.93       82.73      1.67 o 
   2  -7   8       50.79       65.45      1.92 o 
   3  -7   8        1.58        3.85      0.71 o 
   4  -7   8       17.17       17.27      1.46 o 
   5  -7   8       74.05       76.15      3.12 o 
   6  -7   8        4.69        2.03      1.33 o 
   7  -7   8        4.39        2.41      1.26 o 
  -6  -6   8       12.18        9.70      1.96 o 
  -5  -6   8       93.21       97.69      4.28 o 
  -4  -6   8       89.22       87.47      4.33 o 
  -3  -6   8      124.40      128.67      3.25 o 
  -2  -6   8       81.56       74.89      1.60 o 
  -1  -6   8      195.67      192.15      2.34 o 
   0  -6   8       15.40       14.80      0.65 o 
   1  -6   8       84.88       85.39      1.39 o 
   2  -6   8      136.50      154.84      2.09 o 
   3  -6   8       44.93       41.03      1.28 o 
   4  -6   8       49.57       48.56      1.86 o 
   5  -6   8      133.58      127.41      4.05 o 
   6  -6   8        0.25       -0.06      1.02 o 
   7  -6   8       17.11       10.53      1.84 o 
  -7  -5   8        0.00       -0.38      1.77 o 
  -6  -5   8      182.22      191.74      7.11 o 
  -5  -5   8        1.12        0.46      0.96 o 
  -4  -5   8      318.88      305.36      7.82 o 
  -3  -5   8        2.47        2.43      0.55 o 
  -2  -5   8      252.00      249.86      2.86 o 
  -1  -5   8       45.82       47.90      0.97 o 
   0  -5   8        7.70        5.04      0.41 o 
   1  -5   8      207.46      195.22      2.11 o 
   2  -5   8        5.44        3.65      0.47 o 
   3  -5   8       37.86       31.87      1.03 o 
   4  -5   8       81.81       78.60      2.84 o 
   5  -5   8        0.05        0.50      0.79 o 
   6  -5   8       96.08       96.88      4.35 o 
   7  -5   8        3.40        1.79      1.26 o 
  -8  -4   8        5.75        5.36      1.81 o 
  -7  -4   8        0.13        0.07      1.55 o 
  -6  -4   8        0.04       -0.54      0.86 o 
  -5  -4   8      157.87      142.07      4.78 o 
  -4  -4   8      603.65      552.22      8.98 o 
  -3  -4   8      319.17      301.89      4.23 o 
  -2  -4   8       90.44       98.38      1.44 o 
  -1  -4   8        0.01       -0.05      0.24 o 
   0  -4   8       46.20       50.22      0.92 o 
   1  -4   8        7.95        6.10      0.39 o 
   2  -4   8      192.17      203.93      2.36 o 
   3  -4   8       46.17       46.86      1.18 o 
   4  -4   8       66.29       61.20      2.00 o 
   5  -4   8       77.18       73.92      3.48 o 
   6  -4   8      127.00      130.66      3.49 o 
   7  -4   8       12.60       11.85      1.36 o 
   8  -4   8        0.05        0.12      0.77 o 
  -8  -3   8       57.50       65.41      5.26 o 
  -7  -3   8       11.77       19.77      3.06 o 
  -6  -3   8        3.01        1.81      1.08 o 
  -5  -3   8      367.48      348.34      6.07 o 
  -4  -3   8       41.92       47.06      1.35 o 
  -3  -3   8       65.20       66.58      1.33 o 
  -2  -3   8      433.78      429.31      4.16 o 
  -1  -3   8       47.58       59.82      0.89 o 
   0  -3   8       18.87       20.72      0.66 o 
   1  -3   8      100.23      109.64      1.55 o 
   2  -3   8      272.67      277.13      3.15 o 
   3  -3   8       14.99       20.99      0.67 o 
   4  -3   8       59.91       53.73      1.62 o 
   5  -3   8      145.04      138.19      3.35 o 
   6  -3   8        0.25        0.72      0.65 o 
   7  -3   8      173.29      171.91      4.49 o 
   8  -3   8      138.75      156.30      7.83 o 
  -9  -2   8        6.05        5.90      2.36 o 
  -8  -2   8       54.94       62.36      6.25 o 
  -6  -2   8        8.30        7.82      1.76 o 
  -5  -2   8        1.00        2.23      0.66 o 
  -4  -2   8        2.99        2.72      0.58 o 
  -3  -2   8      253.89      244.51      3.92 o 
  -2  -2   8      102.61      105.87      2.02 o 
  -1  -2   8       20.84       20.50      0.47 o 
   0  -2   8      129.45      137.96      1.50 o 
   1  -2   8      280.96      305.53      2.80 o 
   2  -2   8        3.42        2.52      0.26 o 
   3  -2   8       17.08       16.26      0.63 o 
   4  -2   8       38.60       40.10      2.66 o 
   5  -2   8       27.72       27.13      1.32 o 
   6  -2   8       18.28       19.45      1.56 o 
   7  -2   8      225.22      229.56      5.07 o 
   8  -2   8        1.70        0.89      0.99 o 
  -9  -1   8        8.47        6.56      2.41 o 
  -8  -1   8       67.88       67.40      4.49 o 
  -7  -1   8       58.85       57.41      2.30 o 
  -6  -1   8        3.94        5.25      1.13 o 
  -5  -1   8       37.42       44.28      2.06 o 
  -4  -1   8        4.11        5.29      0.68 o 
  -3  -1   8       39.92       37.53      1.84 o 
  -2  -1   8      284.68      302.07      3.21 o 
  -1  -1   8        4.05        4.15      0.25 o 
   0  -1   8       52.46       53.56      0.96 o 
   1  -1   8     1225.88     1224.80      9.48 o 
   2  -1   8       47.65       55.93      0.80 o 
   3  -1   8      373.73      364.79      4.27 o 
   4  -1   8      350.51      340.65      6.58 o 
   5  -1   8      143.56      138.69      3.34 o 
   6  -1   8       21.87       23.47      1.99 o 
   7  -1   8        1.71        0.94      0.80 o 
   8  -1   8        3.53        2.89      1.18 o 
  -9   0   8        4.21        1.45      1.14 o 
  -8   0   8       87.20       98.20      3.25 o 
  -7   0   8        0.75        0.49      0.58 o 
  -6   0   8      399.35      388.83      6.22 o 
  -5   0   8        9.13        8.63      0.89 o 
  -4   0   8        2.68        3.57      0.40 o 
  -3   0   8        1.50        4.21      0.32 o 
  -2   0   8      381.06      384.89      3.55 o 
  -1   0   8      186.85      207.64      1.71 o 
   0   0   8       77.09       95.23      1.13 o 
   1   0   8      432.08      496.00      4.30 o 
   2   0   8      590.07      627.65      6.11 o 
   3   0   8      154.30      144.93      2.98 o 
   4   0   8        8.59        2.76      0.95 o 
   5   0   8      112.96      113.27      2.79 o 
   6   0   8      226.75      213.60      6.59 o 
   7   0   8        7.74       10.27      4.06 o 
   8   0   8        0.18       -0.58      1.17 o 
  -9   1   8       17.37       16.73      1.85 o 
  -8   1   8        0.42        0.40      0.65 o 
  -7   1   8       43.21       42.00      2.10 o 
  -6   1   8       12.32        8.98      0.92 o 
  -5   1   8       72.91       67.60      1.83 o 
  -4   1   8       75.56       71.62      1.09 o 
  -3   1   8      159.36      177.72      2.14 o 
  -2   1   8       16.22       14.99      0.41 o 
  -1   1   8      381.97      396.56      3.20 o 
   0   1   8      570.29      588.11      5.36 o 
   1   1   8      476.96      461.83      4.57 o 
   2   1   8      169.70      193.76      2.57 o 
   3   1   8        9.30        9.48      0.85 o 
   4   1   8       12.79       15.18      1.11 o 
   5   1   8       25.96       26.80      2.47 o 
   6   1   8        0.22       -0.33      0.90 o 
   7   1   8        0.86        1.75      2.30 o 
  -9   2   8       33.36       34.60      2.44 o 
  -8   2   8      286.36      280.75      6.27 o 
  -7   2   8      469.50      437.68      7.01 o 
  -6   2   8      370.24      331.89      5.67 o 
  -5   2   8        0.01        0.49      0.26 o 
  -4   2   8      206.70      225.62      2.61 o 
  -3   2   8        4.21        8.40      0.39 o 
  -2   2   8     1522.22     1630.34     10.07 o 
  -1   2   8      121.06      118.91      1.42 o 
   0   2   8        4.84        2.14      0.24 o 
   1   2   8       20.95       26.33      0.61 o 
   2   2   8      295.17      276.77      3.84 o 
   3   2   8       23.50       25.22      1.18 o 
   4   2   8      194.16      185.18      6.68 o 
   5   2   8       22.84       16.27      6.70 o 
   6   2   8       59.95       62.98      3.53 o 
   7   2   8       50.22       52.04      3.93 o 
  -9   3   8        0.01       -0.84      0.97 o 
  -8   3   8       29.85       27.57      2.06 o 
  -7   3   8       73.30       78.59      2.89 o 
  -6   3   8       34.98       21.39      1.66 o 
  -5   3   8        1.89        3.63      0.54 o 
  -4   3   8       58.03       64.11      1.37 o 
  -3   3   8       42.90       46.82      1.02 o 
  -2   3   8       58.48       67.70      0.85 o 
  -1   3   8      161.00      158.79      1.49 o 
   0   3   8      105.92      108.25      1.26 o 
   1   3   8        2.24        0.97      0.23 o 
   2   3   8     1307.24     1284.79     14.27 o 
   3   3   8       34.96       33.65      1.34 o 
   4   3   8      203.72      209.63      6.17 o 
   5   3   8        0.26        0.87      0.99 o 
   6   3   8       49.59       48.98      3.71 o 
   7   3   8       34.75       25.70      2.87 o 
  -9   4   8       92.27       92.97      3.60 o 
  -8   4   8       13.35       12.64      3.23 o 
  -7   4   8       10.94       17.17      1.65 o 
  -6   4   8        4.77        3.83      0.87 o 
  -5   4   8        0.01        0.20      0.38 o 
  -4   4   8      650.03      579.68     21.45 o 
  -3   4   8      142.88      140.28      1.94 o 
  -2   4   8       11.04        6.77      0.34 o 
  -1   4   8        2.85        6.00      0.33 o 
   0   4   8        2.99        3.74      0.33 o 
   1   4   8      138.85      124.22      1.73 o 
   2   4   8      163.86      151.88      2.43 o 
   3   4   8      211.18      218.62      3.92 o 
   4   4   8        1.19        0.70      1.02 o 
   5   4   8       31.95       29.29      2.85 o 
   6   4   8       63.41       65.79      3.78 o 
  -9   5   8      220.40      228.46      7.35 o 
  -8   5   8       48.34       45.97      2.53 o 
  -7   5   8        0.17        0.77      0.80 o 
  -6   5   8       47.60       54.18      5.41 o 
  -5   5   8       97.20       90.30      2.96 o 
  -4   5   8     1084.85     1037.92     15.86 o 
  -3   5   8      425.93      442.57      5.25 o 
  -2   5   8      567.49      556.79      5.16 o 
  -1   5   8      907.96      879.96      6.45 o 
   0   5   8      385.86      385.27      4.01 o 
   1   5   8      334.83      321.48      3.66 o 
   2   5   8       47.48       46.34      1.50 o 
   3   5   8      685.89      684.63     10.40 o 
   4   5   8      108.63      117.57      6.79 o 
   5   5   8       23.25       29.59      4.86 o 
   6   5   8      231.91       98.84      6.76 o 
  -8   6   8      217.40      216.31     18.89 o 
  -7   6   8      324.00      322.56      9.15 o 
  -6   6   8       44.21       47.51      2.86 o 
  -5   6   8      988.15      967.10     15.43 o 
  -4   6   8      343.40      332.38      6.43 o 
  -3   6   8        9.79        9.46      0.76 o 
  -2   6   8       34.88       29.62      0.78 o 
  -1   6   8      127.84      112.36      1.68 o 
   0   6   8        0.67        1.00      0.35 o 
   1   6   8        0.00        0.04      0.52 o 
   2   6   8        7.36        8.38      1.78 o 
   3   6   8        0.99        1.04      0.68 o 
   4   6   8        0.13        0.30      1.25 o 
   5   6   8        4.81        4.47      1.67 o 
  -8   7   8        0.51       -0.29      0.96 o 
  -7   7   8      164.41      181.72     10.55 o 
  -6   7   8       58.97       66.99      3.60 o 
  -5   7   8      331.31      322.66      7.61 o 
  -4   7   8       14.76       18.37      2.34 o 
  -3   7   8        2.78        1.73      0.54 o 
  -2   7   8       24.61       25.44      0.83 o 
  -1   7   8      105.80      101.37      2.06 o 
   0   7   8       25.15       26.06      1.11 o 
   1   7   8       28.89       25.76      1.13 o 
   2   7   8        7.43        6.11      1.04 o 
   3   7   8        1.19        0.69      0.79 o 
   4   7   8       24.26       23.13      1.90 o 
  -7   8   8      217.61      219.56     15.15 o 
  -6   8   8        0.39       -0.67      0.96 o 
  -5   8   8       70.53       77.22      3.07 o 
  -4   8   8       11.03       11.98      1.00 o 
  -3   8   8        9.07        9.09      0.93 o 
  -2   8   8      132.13      128.04      2.26 o 
  -1   8   8       27.34       30.71      1.31 o 
   0   8   8       12.78       13.78      1.05 o 
   1   8   8        0.38        0.20      0.51 o 
   2   8   8        9.97       10.56      1.22 o 
   3   8   8       53.07       57.63      2.32 o 
  -6   9   8       35.19       41.21      2.82 o 
  -5   9   8       95.58      101.49      3.39 o 
  -4   9   8        9.58       10.77      1.10 o 
  -3   9   8        1.30        0.77      0.86 o 
  -2   9   8       38.84       41.44      1.96 o 
  -1   9   8       71.08       66.86      1.79 o 
   0   9   8      110.81      122.34      2.76 o 
   1   9   8       61.09       55.85      3.89 o 
  -4  10   8       16.28       14.59      1.59 o 
  -3  10   8        0.71        0.65      0.95 o 
  -2  10   8        0.19       -0.56      0.65 o 
  -1  10   8        0.60       -0.38      0.53 o 
   0 -10   9        2.58        1.57      0.63 o 
   1 -10   9        0.47        0.35      0.60 o 
   2 -10   9        9.43        8.21      1.80 o 
  -3  -9   9       52.72       55.49      3.30 o 
  -2  -9   9        9.17       10.70      1.36 o 
  -1  -9   9        6.81        6.45      0.88 o 
   0  -9   9       77.78       84.37      1.99 o 
   1  -9   9       40.12       45.74      1.71 o 
   2  -9   9       19.14       18.69      1.42 o 
   3  -9   9      104.23      101.11      2.83 o 
   4  -9   9       23.50       21.47      1.60 o 
  -4  -8   9       55.11       56.97      2.50 o 
  -3  -8   9       52.88       51.63      2.36 o 
  -2  -8   9      134.55      137.12      6.79 o 
  -1  -8   9       52.33       56.92      1.46 o 
   0  -8   9        9.47       13.94      0.91 o 
   1  -8   9        3.77        3.82      0.70 o 
   2  -8   9        1.45        1.12      0.72 o 
   3  -8   9      225.43      240.28      4.07 o 
   4  -8   9        0.07       -0.03      0.69 o 
   5  -8   9      440.28      472.54      7.76 o 
  -5  -7   9       78.10       73.79      4.09 o 
  -4  -7   9       17.85       18.80      1.62 o 
  -3  -7   9        4.07        1.79      0.84 o 
  -2  -7   9        6.10        5.94      0.98 o 
  -1  -7   9      139.83      141.10      2.40 o 
   0  -7   9        7.02        6.51      0.63 o 
   1  -7   9       88.52       84.82      2.05 o 
   2  -7   9       15.97       19.85      0.93 o 
   3  -7   9        1.76        2.41      0.67 o 
   4  -7   9       30.14       29.75      1.94 o 
   5  -7   9       11.28       11.11      2.38 o 
   6  -7   9       25.15       25.63      2.32 o 
  -6  -6   9       76.67       78.34      4.05 o 
  -5  -6   9       10.63        9.44      2.84 o 
  -4  -6   9      131.51      142.66      5.12 o 
  -3  -6   9        9.72        8.18      1.03 o 
  -2  -6   9        9.15        9.60      0.72 o 
  -1  -6   9      120.53      117.90      1.71 o 
   0  -6   9        9.00       12.60      0.67 o 
   1  -6   9        4.23        1.74      0.40 o 
   2  -6   9      145.46      134.21      2.13 o 
   3  -6   9       16.27       17.85      1.49 o 
   4  -6   9        1.65        2.02      0.75 o 
   5  -6   9       52.83       49.55      2.71 o 
   6  -6   9        5.00        2.87      1.14 o 
   7  -6   9        8.18        8.08      1.82 o 
  -7  -5   9       44.18       42.92      3.59 o 
  -6  -5   9       80.50       85.21      4.06 o 
  -5  -5   9      133.81      126.93      7.96 o 
  -4  -5   9      473.35      454.01     10.41 o 
  -3  -5   9      155.38      143.05      2.93 o 
  -2  -5   9      307.87      305.26      3.38 o 
  -1  -5   9      282.52      252.38      2.70 o 
   0  -5   9        8.04        9.81      0.51 o 
   1  -5   9       73.72       61.83      1.22 o 
   2  -5   9       37.28       38.04      0.94 o 
   3  -5   9        7.27        7.10      0.62 o 
   4  -5   9      267.99      244.75      5.61 o 
   5  -5   9       80.68       77.51      3.57 o 
   6  -5   9        9.69        8.13      1.63 o 
   7  -5   9       10.56        9.95      1.57 o 
  -8  -4   9       45.93        3.32      1.49 o 
  -7  -4   9        0.45       -0.56      0.95 o 
  -6  -4   9      200.48      203.16      8.36 o 
  -5  -4   9        6.21        5.28      1.51 o 
  -4  -4   9       48.14       43.43      1.71 o 
  -3  -4   9       83.57       80.74      1.52 o 
  -2  -4   9        6.16        6.53      0.47 o 
  -1  -4   9        0.45        0.11      0.24 o 
   0  -4   9      141.29      129.02      1.49 o 
   1  -4   9       35.94       33.81      0.76 o 
   2  -4   9       56.44       52.23      1.03 o 
   3  -4   9        1.01        1.54      0.43 o 
   4  -4   9      201.16      185.02      4.59 o 
   5  -4   9       68.17       65.14      4.04 o 
   6  -4   9        0.01        0.34      0.72 o 
   7  -4   9       16.30       14.29      1.65 o 
  -8  -3   9        4.09        5.57      2.26 o 
  -7  -3   9        3.87        2.76      1.68 o 
  -6  -3   9        0.89        1.23      1.10 o 
  -5  -3   9        6.03        9.07      1.03 o 
  -4  -3   9       46.65       43.61      1.34 o 
  -3  -3   9       15.76       15.02      0.75 o 
  -2  -3   9       36.21       44.92      0.93 o 
  -1  -3   9       37.85       36.00      0.84 o 
   0  -3   9       38.18       44.25      0.99 o 
   1  -3   9        5.25        7.07      0.41 o 
   2  -3   9      735.35      721.23      6.27 o 
   3  -3   9      316.84      331.45      4.16 o 
   4  -3   9      143.29      134.03      2.79 o 
   5  -3   9       63.16       54.89      2.14 o 
   6  -3   9       33.52       31.32      1.98 o 
   7  -3   9        1.63        0.53      0.83 o 
   8  -3   9       12.80       12.21      1.51 o 
  -9  -2   9        3.07        0.25      1.75 o 
  -8  -2   9       23.19       23.73      3.24 o 
  -6  -2   9       43.52       43.34      3.35 o 
  -5  -2   9       63.69       65.65      1.80 o 
  -4  -2   9        8.07        7.76      0.72 o 
  -3  -2   9      153.99      138.97      2.04 o 
  -2  -2   9        6.98        9.09      0.47 o 
  -1  -2   9      200.84      165.14      1.92 o 
   0  -2   9        2.20        1.84      0.22 o 
   1  -2   9      429.37      421.97      3.73 o 
   2  -2   9      179.93      193.92      2.23 o 
   3  -2   9      258.38      249.39      3.10 o 
   4  -2   9        0.20        0.02      0.33 o 
   5  -2   9        3.03        1.48      0.98 o 
   6  -2   9       13.93       10.75      1.23 o 
   7  -2   9       28.73       27.29      1.98 o 
   8  -2   9      115.77      118.67      4.28 o 
  -9  -1   9        4.36        5.77      1.83 o 
  -8  -1   9        2.49        1.66      1.10 o 
  -7  -1   9        0.14       -0.17      0.64 o 
  -6  -1   9       52.21       46.28      2.08 o 
  -5  -1   9        1.51        1.58      0.38 o 
  -4  -1   9        0.98        1.57      0.74 o 
  -3  -1   9       30.04       30.55      1.34 o 
  -2  -1   9       30.92       41.42      0.77 o 
  -1  -1   9        0.93        0.30      0.16 o 
   0  -1   9      439.29      490.61      4.64 o 
   1  -1   9      182.72      212.67      2.04 o 
   2  -1   9        0.38        0.12      0.19 o 
   3  -1   9      127.53      110.37      1.95 o 
   4  -1   9      170.09      151.61      3.30 o 
   5  -1   9        3.68        2.84      0.77 o 
   6  -1   9        1.14        1.86      0.75 o 
   7  -1   9        1.50        0.19      0.96 o 
  -9   0   9      118.67      131.33      6.86 o 
  -8   0   9       20.49       22.83      1.87 o 
  -7   0   9        5.19        4.50      0.90 o 
  -6   0   9      187.51      174.33      3.65 o 
  -5   0   9      715.94      637.50     11.16 o 
  -4   0   9      510.02      474.00      6.83 o 
  -3   0   9      214.64      214.24      3.41 o 
  -2   0   9      104.51      102.53      1.24 o 
  -1   0   9      106.16       95.47      1.06 o 
   0   0   9        0.31        1.12      0.21 o 
   1   0   9       32.41       46.97      0.78 o 
   2   0   9        0.00       -0.34      0.26 o 
   3   0   9       44.64       41.30      1.49 o 
   4   0   9       81.47       78.07      2.24 o 
   5   0   9        5.21        3.98      1.13 o 
   6   0   9        0.00        1.51      1.08 o 
   7   0   9       12.61       11.35      2.03 o 
  -9   1   9       88.79      109.61      3.76 o 
  -8   1   9      295.47      290.30      6.39 o 
  -7   1   9       63.46       61.00      2.79 o 
  -6   1   9        6.05        6.72      0.82 o 
  -5   1   9       99.88       78.76      2.05 o 
  -4   1   9      166.81      164.68      3.72 o 
  -3   1   9        0.17        1.13      0.27 o 
  -2   1   9      321.32      344.46      3.15 o 
  -1   1   9      405.70      442.34      3.95 o 
   0   1   9       80.81       81.82      1.21 o 
   1   1   9      291.90      330.54      3.55 o 
   2   1   9      193.99      221.18      3.28 o 
   3   1   9      363.46      346.75      4.73 o 
   4   1   9      264.24      271.47      4.87 o 
   6   1   9       13.21        9.54      1.83 o 
   7   1   9        0.18        1.05      1.15 o 
  -9   2   9       10.18       10.95      1.52 o 
  -8   2   9       28.77       30.00      2.20 o 
  -7   2   9       32.95       29.11      2.04 o 
  -6   2   9        8.78       13.82      1.38 o 
  -5   2   9       35.14       36.16      1.35 o 
  -4   2   9      587.58      557.65      6.45 o 
  -3   2   9        2.01        1.03      0.22 o 
  -2   2   9      110.30      110.12      1.04 o 
  -1   2   9        1.03        2.59      0.27 o 
   0   2   9      219.39      235.16      2.32 o 
   1   2   9       35.62       37.40      0.76 o 
   2   2   9        6.25        6.76      0.67 o 
   3   2   9      798.34      781.58     16.54 o 
   4   2   9       95.85       96.44      3.91 o 
   5   2   9      205.62      208.17      6.69 o 
   6   2   9        0.69        1.51      1.20 o 
   7   2   9       16.05       19.60      2.59 o 
  -9   3   9       43.94       45.26      3.66 o 
  -8   3   9        0.00        0.33      0.67 o 
  -7   3   9       77.11       67.53      2.73 o 
  -6   3   9       13.01        8.18      1.09 o 
  -5   3   9        1.54        0.76      0.36 o 
  -4   3   9       22.19       20.91      0.97 o 
  -3   3   9      352.29      350.59      4.81 o 
  -2   3   9       39.22       38.48      0.58 o 
  -1   3   9       36.93       39.64      0.72 o 
   0   3   9      151.77      156.69      1.59 o 
   1   3   9       17.43       18.38      0.57 o 
   2   3   9      331.70      325.85      4.53 o 
   3   3   9       24.03       24.13      1.28 o 
   4   3   9       36.68       36.39      2.90 o 
   5   3   9        8.24       10.39      1.88 o 
   6   3   9        1.38        1.55      1.29 o 
  -9   4   9        8.48        8.52      1.40 o 
  -8   4   9        8.70        8.81      1.69 o 
  -7   4   9      116.97       93.67      3.32 o 
  -6   4   9      135.86      157.87      3.19 o 
  -5   4   9       63.15       66.94      2.45 o 
  -4   4   9      570.49      550.42      7.64 o 
  -3   4   9       36.58       32.52      0.98 o 
  -2   4   9       14.66       13.44      0.53 o 
  -1   4   9        0.28        0.12      0.20 o 
   0   4   9       38.20       31.12      0.73 o 
   1   4   9      501.82      490.40      5.06 o 
   2   4   9      175.44      175.08      2.72 o 
   3   4   9      562.74      557.66     13.24 o 
   4   4   9       14.92       15.45      2.07 o 
   5   4   9      123.20      109.77      4.73 o 
   6   4   9        1.10        0.62      1.28 o 
  -9   5   9       36.22       39.68      2.84 o 
  -8   5   9       31.95       29.92      2.33 o 
  -7   5   9      149.14      142.22      4.26 o 
  -6   5   9      142.71      138.11      4.01 o 
  -5   5   9      406.86      400.35      9.24 o 
  -4   5   9      249.99      230.81      6.76 o 
  -3   5   9      787.91      782.91      8.49 o 
  -2   5   9        7.04        7.59      0.48 o 
  -1   5   9      286.12      269.24      2.82 o 
   0   5   9      551.81      524.81      5.18 o 
   1   5   9      630.69      614.37      6.24 o 
   2   5   9       26.23       24.55      1.57 o 
   3   5   9        2.27        1.06      0.69 o 
   4   5   9       25.72       25.07      2.79 o 
   5   5   9       10.59       11.46      2.12 o 
  -8   6   9        1.56        1.60      1.00 o 
  -7   6   9       40.80       35.00      3.13 o 
  -6   6   9       38.76       35.56      2.39 o 
  -5   6   9      218.70      226.40      5.35 o 
  -4   6   9       49.36       45.31      1.68 o 
  -3   6   9      286.90      285.50      4.59 o 
  -2   6   9      205.66      179.02      2.84 o 
  -1   6   9        2.34        1.31      0.35 o 
   0   6   9      120.67      121.32      3.52 o 
   1   6   9        3.72        3.27      0.51 o 
   2   6   9        3.57        3.06      0.78 o 
   3   6   9        0.85        1.26      0.74 o 
   4   6   9        4.27        4.14      1.06 o 
   5   6   9        0.25       -2.34      2.46 o 
  -8   7   9        0.51       -0.12      0.75 o 
  -7   7   9      121.07      119.46      4.12 o 
  -6   7   9       48.82       46.65      2.49 o 
  -5   7   9       22.91       22.07      1.83 o 
  -4   7   9       13.72       14.58      1.04 o 
  -3   7   9       81.85       79.25      1.84 o 
  -2   7   9       18.86       12.93      1.15 o 
  -1   7   9      203.44      189.70      2.80 o 
   0   7   9       19.25       18.53      0.99 o 
   1   7   9        3.92        5.12      0.88 o 
   2   7   9       36.02       36.72      1.81 o 
   3   7   9        2.14        2.62      0.89 o 
   4   7   9        2.11        1.65      0.92 o 
  -7   8   9       87.20       89.17      3.68 o 
  -6   8   9       28.12       28.05      2.26 o 
  -5   8   9       20.28       22.45      1.56 o 
  -4   8   9       10.62       13.10      1.07 o 
  -3   8   9        0.64       -0.40      0.57 o 
  -2   8   9       73.82       71.85      2.06 o 
  -1   8   9      431.12      447.02      5.30 o 
   0   8   9        4.28        4.81      1.54 o 
   1   8   9       73.33       73.03      2.21 o 
   2   8   9       24.97       28.19      1.81 o 
  -6   9   9       56.26       66.30      3.16 o 
  -5   9   9       21.05       21.71      1.86 o 
  -4   9   9       35.86       44.51      2.17 o 
  -3   9   9        0.10        1.36      0.93 o 
  -2   9   9       70.38       77.90      3.17 o 
  -1   9   9       18.12       18.39      1.12 o 
   0   9   9        0.01        0.33      0.60 o 
   1   9   9        8.10        5.83      2.61 o 
  -2  -9  10       24.27       24.01      1.90 o 
  -1  -9  10       20.62       19.35      1.98 o 
   0  -9  10        1.79        0.70      0.59 o 
   1  -9  10       37.98       44.75      1.61 o 
   2  -9  10        8.70        7.61      1.07 o 
   3  -9  10        1.73        0.90      0.78 o 
   4  -9  10        6.20        3.02      0.94 o 
  -4  -8  10      120.80      127.37      3.81 o 
  -3  -8  10      450.41      459.93      8.48 o 
  -2  -8  10       27.38       27.03      1.90 o 
  -1  -8  10      182.33      202.81      3.97 o 
   0  -8  10      108.43      110.23      2.11 o 
   1  -8  10      110.97      122.42      2.57 o 
   2  -8  10       40.48       38.06      1.76 o 
   3  -8  10        2.61        1.19      0.77 o 
   4  -8  10       55.72       62.41      2.05 o 
   5  -8  10       12.86       11.73      1.65 o 
  -5  -7  10        5.27        2.73      1.56 o 
  -4  -7  10      138.18      136.23      3.77 o 
  -3  -7  10      140.96      137.39      3.65 o 
  -2  -7  10      130.72      124.28      3.36 o 
  -1  -7  10       40.37       43.37      1.22 o 
   0  -7  10       10.77       11.74      0.79 o 
   1  -7  10      201.22      194.70      3.48 o 
   2  -7  10        5.56        8.18      1.35 o 
   3  -7  10        2.35        5.20      0.80 o 
   4  -7  10       13.14       12.39      1.24 o 
   5  -7  10        5.26        4.11      1.15 o 
   6  -7  10       62.69       65.62      3.20 o 
  -6  -6  10       12.38        9.51      2.10 o 
  -5  -6  10        4.53        5.94      1.63 o 
  -4  -6  10        0.04        0.90      1.04 o 
  -3  -6  10        0.62        1.47      0.67 o 
  -2  -6  10        0.16        0.39      0.58 o 
  -1  -6  10       24.21       26.86      1.21 o 
   0  -6  10       24.56       27.86      1.01 o 
   1  -6  10        0.85        0.86      0.38 o 
   2  -6  10       39.00       33.97      1.29 o 
   3  -6  10       32.91       25.23      1.89 o 
   4  -6  10       30.06       29.45      2.03 o 
   5  -6  10        1.77        1.04      0.94 o 
   6  -6  10       59.42       58.95      3.05 o 
  -7  -5  10      240.74      250.04      7.76 o 
  -6  -5  10       29.66       32.77      3.00 o 
  -5  -5  10        0.00        0.50      1.04 o 
  -4  -5  10       67.96       65.74      3.19 o 
  -3  -5  10       41.94       37.33      1.73 o 
  -2  -5  10       31.46       25.78      0.84 o 
  -1  -5  10      184.83      145.47      1.87 o 
   0  -5  10       35.66       41.33      0.94 o 
   1  -5  10      123.94      141.69      1.98 o 
   2  -5  10      224.43      211.72      2.75 o 
   3  -5  10        3.07        2.93      0.63 o 
   4  -5  10        1.28        0.47      0.60 o 
   5  -5  10        5.50        4.59      1.13 o 
   6  -5  10       45.11       44.27      4.22 o 
   7  -5  10        0.24        1.07      0.92 o 
  -8  -4  10       15.88       13.37      3.24 o 
  -7  -4  10       40.54       46.13      4.36 o 
  -6  -4  10        4.65        6.00      1.43 o 
  -5  -4  10        1.59       -0.24      0.78 o 
  -4  -4  10      145.34      130.89      3.75 o 
  -3  -4  10      490.74      451.62      5.31 o 
  -2  -4  10      147.01      117.95      1.70 o 
  -1  -4  10      425.54      384.34      3.69 o 
   0  -4  10       13.56        6.94      0.45 o 
   1  -4  10       21.65       21.08      0.78 o 
   2  -4  10      460.52      430.74      4.33 o 
   3  -4  10        0.01       -0.10      0.37 o 
   4  -4  10       64.43       58.23      2.49 o 
   5  -4  10       87.44       81.79      3.67 o 
   6  -4  10        2.54        3.25      1.05 o 
   7  -4  10       11.13       12.04      1.43 o 
  -8  -3  10       31.07       35.30      3.03 o 
  -7  -3  10        1.58        1.56      1.57 o 
  -6  -3  10        7.25        6.50      2.04 o 
  -5  -3  10       83.71       79.47      2.28 o 
  -4  -3  10       12.58       12.67      0.93 o 
  -3  -3  10        8.12        5.67      0.54 o 
  -2  -3  10       85.16       98.90      1.53 o 
  -1  -3  10        3.31        2.25      0.36 o 
   0  -3  10      281.14      299.80      3.52 o 
   1  -3  10        3.27        1.90      0.30 o 
   2  -3  10      770.04      778.50      7.08 o 
   3  -3  10      434.74      440.02      5.28 o 
   4  -3  10      186.58      184.76      4.37 o 
   5  -3  10       65.69       65.22      3.09 o 
   6  -3  10        3.88        3.21      0.92 o 
   7  -3  10       29.09       33.23      2.17 o 
  -8  -2  10       11.89       18.15      2.97 o 
  -6  -2  10       90.94      107.24      5.53 o 
  -5  -2  10       25.76       27.57      1.63 o 
  -4  -2  10       13.69       17.61      1.73 o 
  -3  -2  10       17.40       20.10      0.92 o 
  -2  -2  10       64.04       65.83      1.14 o 
  -1  -2  10       37.56       40.09      0.79 o 
   0  -2  10        2.63        2.47      0.27 o 
   1  -2  10        0.96        1.34      0.28 o 
   2  -2  10        3.97        3.88      0.33 o 
   3  -2  10       24.70       28.58      1.01 o 
   4  -2  10       98.73       94.35      6.51 o 
   5  -2  10      253.41      242.41      4.91 o 
   6  -2  10       81.56       86.44      4.13 o 
   7  -2  10      133.70      130.99      6.08 o 
  -9  -1  10        2.19        1.02      1.32 o 
  -8  -1  10        4.70        1.05      1.08 o 
  -7  -1  10       31.94       34.80      2.65 o 
  -6  -1  10        0.05       -0.87      0.92 o 
  -5  -1  10        4.01        4.46      1.67 o 
  -4  -1  10       52.01       60.10      1.91 o 
  -3  -1  10        1.95        1.91      0.50 o 
  -2  -1  10        0.77       -0.01      0.25 o 
  -1  -1  10      154.83      140.08      1.69 o 
   0  -1  10      290.61      288.86      2.86 o 
   1  -1  10      892.05      873.41      6.74 o 
   2  -1  10        0.00        0.15      0.33 o 
   3  -1  10      131.42      129.34      2.23 o 
   4  -1  10      167.56      159.20      3.57 o 
   5  -1  10       20.69       20.17      1.56 o 
   6  -1  10        0.00       -0.32      0.67 o 
   7  -1  10        6.18        7.57      1.39 o 
  -9   0  10       14.21       15.03      2.86 o 
  -8   0  10       50.79       50.66      2.52 o 
  -7   0  10       12.19       11.63      1.34 o 
  -6   0  10        0.04       -0.10      1.00 o 
  -5   0  10       57.30       49.00      1.44 o 
  -4   0  10        2.79        2.12      0.53 o 
  -3   0  10       74.55       63.07      1.30 o 
  -2   0  10      391.84      388.61      3.23 o 
  -1   0  10      662.40      645.30      5.34 o 
   0   0  10      149.79      187.43      2.08 o 
   1   0  10      113.25       92.07      1.20 o 
   2   0  10       13.21       17.38      0.79 o 
   3   0  10       89.33       83.33      1.70 o 
   4   0  10      395.48      374.27      7.27 o 
   5   0  10      130.84      133.73      5.66 o 
   6   0  10      117.56      115.91      4.83 o 
   7   0  10       24.54       29.69      3.08 o 
  -9   1  10       25.98       32.85      2.44 o 
  -8   1  10       12.50       11.70      1.68 o 
  -7   1  10        0.03        0.56      0.65 o 
  -6   1  10       93.76       80.33      2.80 o 
  -5   1  10        0.26        0.33      0.35 o 
  -4   1  10      317.03      299.85      4.86 o 
  -3   1  10       99.40       84.85      1.37 o 
  -2   1  10       93.39      110.02      1.11 o 
  -1   1  10       84.81       97.31      1.28 o 
   0   1  10      571.19      629.18      5.85 o 
   1   1  10        6.28        9.74      0.47 o 
   2   1  10      426.40      410.18      4.85 o 
   3   1  10      398.07      379.68      5.18 o 
   4   1  10       25.90       21.07      2.14 o 
   5   1  10       10.66       11.12      1.80 o 
   6   1  10        1.82        1.19      1.28 o 
   7   1  10       20.30       18.47      2.53 o 
  -9   2  10       39.54       37.54      2.62 o 
  -8   2  10       10.80       14.60      2.65 o 
  -7   2  10       10.78       15.18      1.61 o 
  -6   2  10        3.16        2.06      0.75 o 
  -5   2  10        1.24        0.71      0.38 o 
  -4   2  10       35.41       29.93      1.06 o 
  -3   2  10     1882.33     1877.69     15.69 o 
  -2   2  10      331.46      342.19      2.82 o 
  -1   2  10        4.26        6.71      0.41 o 
   0   2  10        3.24        2.05      0.30 o 
   1   2  10       25.75       23.13      0.78 o 
   2   2  10       62.07       62.45      1.60 o 
   3   2  10      303.55      285.86      4.72 o 
   4   2  10       16.93       16.62      2.05 o 
   5   2  10        0.98        1.74      1.23 o 
   6   2  10       49.45       49.75      5.47 o 
  -9   3  10       47.10       53.92      3.19 o 
  -8   3  10       36.97       32.22      2.36 o 
  -7   3  10        2.44        0.12      1.08 o 
  -6   3  10       13.94       17.06      0.99 o 
  -5   3  10        0.01        0.86      0.45 o 
  -4   3  10      133.76      135.41      2.64 o 
  -3   3  10     1650.05     1655.55     13.77 o 
  -2   3  10     1024.41     1032.50      7.29 o 
  -1   3  10        5.26        3.49      0.30 o 
   0   3  10       49.13       44.66      0.79 o 
   1   3  10       62.94       55.50      1.10 o 
   2   3  10       15.23       12.68      0.85 o 
   3   3  10      191.42      196.08      6.75 o 
   4   3  10       82.27       74.31      3.61 o 
   5   3  10       21.69       23.83      3.87 o 
   6   3  10       39.33       42.19      3.64 o 
  -9   4  10        2.84        3.41      1.01 o 
  -8   4  10       59.52       57.34      4.13 o 
  -7   4  10       60.71       54.21      2.72 o 
  -6   4  10       30.44       31.23      2.82 o 
  -5   4  10       49.85       46.36      2.11 o 
  -4   4  10       57.07       56.23      1.77 o 
  -3   4  10        3.68        2.18      0.40 o 
  -2   4  10      116.73       96.56      1.32 o 
  -1   4  10      116.22      135.78      1.64 o 
   0   4  10       95.96       94.01      1.43 o 
   1   4  10        2.44        1.74      0.50 o 
   2   4  10        3.35        2.72      0.71 o 
   3   4  10        3.05        3.26      0.82 o 
   4   4  10        1.49        1.66      1.24 o 
   5   4  10       40.14       46.07      3.68 o 
   6   4  10       31.67       32.89      4.44 o 
  -9   5  10      167.49      159.78      5.04 o 
  -8   5  10       39.07       36.14      2.57 o 
  -7   5  10       70.43       67.32      2.88 o 
  -6   5  10       23.52       19.65      1.81 o 
  -5   5  10       52.58       53.96      3.64 o 
  -4   5  10      105.10       95.31      2.15 o 
  -3   5  10      119.23      118.97      2.04 o 
  -2   5  10      200.16      197.52      2.26 o 
  -1   5  10       46.99       55.22      1.24 o 
   0   5  10       47.76       49.24      1.25 o 
   1   5  10       23.26       18.66      0.87 o 
   2   5  10        6.40        7.68      0.94 o 
   3   5  10        0.13        0.23      0.64 o 
   4   5  10       14.05       11.21      1.94 o 
   5   5  10        0.01       -0.78      1.18 o 
  -8   6  10       22.55       17.98      1.91 o 
  -7   6  10      337.00      335.15      7.49 o 
  -6   6  10        8.97        8.12      1.20 o 
  -5   6  10        6.31        5.01      0.99 o 
  -4   6  10       52.15       51.58      2.02 o 
  -3   6  10      132.01      127.30      3.52 o 
  -2   6  10       12.66        9.58      0.63 o 
  -1   6  10       51.23       51.73      1.20 o 
   0   6  10        0.32        0.19      0.59 o 
   1   6  10       12.18       14.81      0.91 o 
   2   6  10       67.47       68.15      2.63 o 
   3   6  10       19.80       18.80      1.65 o 
   4   6  10        4.01        4.34      1.13 o 
  -8   7  10       14.69       11.01      1.64 o 
  -7   7  10       63.81       70.15      4.13 o 
  -6   7  10       55.75       56.27      2.66 o 
  -5   7  10      140.20      136.25      4.08 o 
  -4   7  10        2.50        3.35      0.67 o 
  -3   7  10       16.24       15.68      1.06 o 
  -2   7  10      127.01      114.31      1.98 o 
  -1   7  10        0.27        0.72      0.49 o 
   0   7  10       14.15       14.14      1.34 o 
   1   7  10       99.51      106.93      6.06 o 
   2   7  10       63.34       58.98      2.18 o 
   3   7  10        4.17        2.52      0.92 o 
  -7   8  10       22.60       21.96      2.78 o 
  -6   8  10       65.18       64.04      3.75 o 
  -5   8  10       32.42       34.60      2.70 o 
  -4   8  10       26.41       27.35      1.46 o 
  -3   8  10        0.09       -1.25      0.67 o 
  -2   8  10       20.27       22.48      1.07 o 
  -1   8  10       71.17       69.89      1.85 o 
   0   8  10       63.22       62.34      1.96 o 
   1   8  10        5.68        5.38      0.86 o 
   2   8  10        1.06        0.78      0.77 o 
  -5   9  10        2.82        0.37      0.75 o 
  -4   9  10      202.19      228.25      6.42 o 
  -3   9  10        0.30        0.65      0.78 o 
  -2   9  10       55.09       56.18      2.46 o 
  -1   9  10       10.13        9.10      0.88 o 
   0   9  10        0.13        0.35      0.62 o 
  -2  -9  11       42.36       40.10      2.26 o 
  -1  -9  11       56.56       64.93      2.06 o 
   0  -9  11       70.00       70.54      1.95 o 
   1  -9  11      358.67      398.78      5.46 o 
   2  -9  11        7.71        3.39      1.27 o 
   3  -9  11      185.20      205.15      4.35 o 
  -4  -8  11        3.08        5.52      1.31 o 
  -3  -8  11        1.72        3.23      1.33 o 
  -2  -8  11       59.04       62.43      2.54 o 
  -1  -8  11      122.97      133.83      2.96 o 
   0  -8  11      201.73      224.60      3.54 o 
   1  -8  11        4.30        4.68      0.68 o 
   2  -8  11       42.98       41.72      1.83 o 
   3  -8  11        0.16        1.44      0.82 o 
   4  -8  11        6.21        5.74      0.97 o 
  -5  -7  11      109.91      117.32      5.98 o 
  -4  -7  11       23.35       21.27      2.47 o 
  -3  -7  11        7.14        3.61      0.88 o 
  -2  -7  11      121.82      121.65      4.29 o 
  -1  -7  11       30.79       29.73      1.06 o 
   0  -7  11       14.55       16.31      0.98 o 
   1  -7  11       17.50       19.71      1.07 o 
   2  -7  11        4.08        2.97      0.77 o 
   3  -7  11        0.76        0.67      0.65 o 
   4  -7  11       16.95       18.55      1.50 o 
   5  -7  11        8.60        8.36      1.18 o 
  -6  -6  11      232.35      252.19      7.86 o 
  -5  -6  11       17.56       17.93      4.57 o 
  -4  -6  11       23.82       25.64      1.76 o 
  -3  -6  11      194.50      190.90      4.70 o 
  -2  -6  11       22.03       22.40      1.02 o 
  -1  -6  11       81.41       86.46      1.47 o 
   0  -6  11       96.76       81.56      1.80 o 
   1  -6  11       19.56       15.05      0.90 o 
   2  -6  11       70.89       52.85      1.82 o 
   3  -6  11      110.07      116.22      2.53 o 
   4  -6  11       88.51       86.70      2.66 o 
   5  -6  11       19.59       17.73      1.94 o 
   6  -6  11       33.49       32.11      2.54 o 
  -7  -5  11       18.94       26.28      4.07 o 
  -6  -5  11        2.62        1.08      1.16 o 
  -5  -5  11       29.09       31.14      2.76 o 
  -4  -5  11        4.60        5.30      1.33 o 
  -3  -5  11        7.31        5.63      0.79 o 
  -2  -5  11       32.03       38.75      1.10 o 
  -1  -5  11       69.25       65.19      1.22 o 
   0  -5  11      171.51      134.80      2.03 o 
   1  -5  11       17.05       17.51      0.82 o 
   2  -5  11      293.56      261.86      3.04 o 
   3  -5  11        0.00       -0.49      0.70 o 
   4  -5  11      149.60      145.77      3.34 o 
   5  -5  11      100.89      100.01      3.65 o 
   6  -5  11       48.33       42.16      2.65 o 
  -7  -4  11       32.01       25.89      3.83 o 
  -6  -4  11      115.29      110.21      6.62 o 
  -5  -4  11       79.19       70.23      3.29 o 
  -4  -4  11       63.39       57.41      3.22 o 
  -3  -4  11       72.34       79.71      3.12 o 
  -2  -4  11       22.93       15.40      0.66 o 
  -1  -4  11       51.70       39.44      0.88 o 
   0  -4  11        6.87       10.78      0.59 o 
   1  -4  11       33.85       23.82      0.81 o 
   2  -4  11        0.10        0.38      0.32 o 
   3  -4  11        2.38        2.07      0.56 o 
   4  -4  11       12.01       11.12      1.41 o 
   5  -4  11      101.50       91.46      3.40 o 
   6  -4  11       22.35       20.66      2.55 o 
   7  -4  11       13.34       13.54      1.79 o 
  -8  -3  11        0.62        2.59      1.74 o 
  -7  -3  11        7.87        5.72      1.89 o 
  -6  -3  11       54.40       48.53      4.18 o 
  -5  -3  11        0.06        0.02      0.77 o 
  -4  -3  11      180.41      161.38      4.67 o 
  -3  -3  11      156.30      147.79      2.35 o 
  -2  -3  11        0.01        0.49      0.40 o 
  -1  -3  11      108.71      113.74      1.52 o 
   0  -3  11       19.91       24.62      0.69 o 
   1  -3  11      123.37      122.73      1.76 o 
   2  -3  11      107.83      107.19      2.07 o 
   3  -3  11      153.99      147.84      2.50 o 
   4  -3  11        5.09        3.98      0.90 o 
   5  -3  11       32.27       31.31      1.96 o 
   6  -3  11        2.52        2.22      0.90 o 
   7  -3  11       26.50       24.37      1.95 o 
  -8  -2  11        0.01        0.13      0.74 o 
  -6  -2  11        8.54        8.71      2.04 o 
  -5  -2  11      337.70      332.99      7.09 o 
  -4  -2  11        0.73        1.42      0.54 o 
  -3  -2  11       18.72       18.65      2.16 o 
  -2  -2  11        9.36        9.35      0.43 o 
  -1  -2  11       26.18       27.40      0.67 o 
   0  -2  11        1.93        1.17      0.26 o 
   1  -2  11     1388.03     1405.63     11.62 o 
   2  -2  11       77.84       78.30      1.47 o 
   3  -2  11       50.95       48.84      1.26 o 
   4  -2  11      299.51      284.90      5.33 o 
   5  -2  11      208.18      196.87      4.38 o 
   6  -2  11       26.81       24.41      2.21 o 
   7  -2  11      434.91      430.93      7.95 o 
  -9  -1  11        0.06        1.95      1.57 o 
  -8  -1  11       24.16       15.61      2.75 o 
  -7  -1  11        5.35        3.64      1.55 o 
  -6  -1  11      116.50      126.32      6.26 o 
  -5  -1  11       74.93       68.00      3.95 o 
  -4  -1  11      241.91      233.80      4.73 o 
  -3  -1  11       98.85      103.38      2.13 o 
  -2  -1  11      259.97      254.50      2.49 o 
  -1  -1  11      742.42      737.13      6.35 o 
   0  -1  11       78.07       82.06      1.19 o 
   1  -1  11     1058.24     1039.10      8.26 o 
   2  -1  11       44.23       46.89      1.19 o 
   3  -1  11      551.99      546.02      6.10 o 
   4  -1  11     1638.98     1625.27     21.04 o 
   5  -1  11      489.05      474.12      9.16 o 
   6  -1  11      192.93      190.84      4.50 o 
   7  -1  11       62.38       57.52      3.04 o 
  -9   0  11       31.16       42.31      4.66 o 
  -8   0  11       22.94       21.48      1.91 o 
  -7   0  11      185.62      198.00      4.92 o 
  -6   0  11      201.70      181.28      5.60 o 
  -5   0  11        3.71        6.40      1.29 o 
  -4   0  11      389.18      391.60      6.98 o 
  -3   0  11       89.74       88.31      1.57 o 
  -2   0  11      102.74       91.38      1.16 o 
  -1   0  11        1.03        0.20      0.22 o 
   0   0  11       60.33       71.50      1.13 o 
   1   0  11       35.67       40.26      0.91 o 
   2   0  11      211.55      213.53      2.82 o 
   3   0  11       37.26       35.31      1.15 o 
   4   0  11      101.66       96.87      5.36 o 
   5   0  11       43.53       47.02      2.94 o 
   6   0  11       57.98       57.47      5.07 o 
   7   0  11        3.76        1.42      1.06 o 
  -9   1  11      159.39      176.79      5.06 o 
  -8   1  11      173.99      180.25      5.62 o 
  -7   1  11       14.09       13.44      1.46 o 
  -6   1  11      439.42      382.68      7.44 o 
  -5   1  11        0.21        0.56      0.41 o 
  -4   1  11       90.17       88.73      2.26 o 
  -3   1  11        0.00        0.23      0.30 o 
  -2   1  11      358.50      338.16      3.43 o 
  -1   1  11       36.07       34.95      0.77 o 
   0   1  11      337.81      339.07      3.53 o 
   1   1  11       69.66       89.86      1.71 o 
   2   1  11        0.19        0.05      0.31 o 
   3   1  11       68.22       71.94      1.62 o 
   4   1  11       35.69       38.10      4.25 o 
   5   1  11       20.87       22.02      2.45 o 
   6   1  11       17.90       15.55      3.54 o 
  -9   2  11       18.27       19.47      2.54 o 
  -8   2  11        3.67        1.09      1.42 o 
  -7   2  11       16.01       16.09      1.61 o 
  -6   2  11      363.49      343.42      6.10 o 
  -5   2  11       13.67       11.96      1.02 o 
  -4   2  11      270.79      268.35      3.80 o 
  -3   2  11      632.06      604.73      7.37 o 
  -2   2  11      896.18      920.94     10.31 o 
  -1   2  11       34.19       40.48      0.84 o 
   0   2  11      110.63      114.49      1.62 o 
   1   2  11        3.17        5.97      0.54 o 
   2   2  11       33.09       30.98      1.11 o 
   3   2  11       76.83       68.37      2.30 o 
   4   2  11        0.37        0.11      0.93 o 
   5   2  11        0.42       -0.07      1.11 o 
   6   2  11        5.09        3.67      1.63 o 
  -9   3  11        3.51        5.89      1.34 o 
  -8   3  11       47.11       46.47      2.52 o 
  -7   3  11        0.40        0.25      0.50 o 
  -6   3  11        6.86        6.24      0.87 o 
  -5   3  11       66.23       70.25      3.79 o 
  -4   3  11       30.62       29.63      1.31 o 
  -3   3  11       33.04       23.93      0.91 o 
  -2   3  11      379.50      360.17      3.50 o 
  -1   3  11        0.75        1.77      0.31 o 
   0   3  11       25.61       31.04      0.82 o 
   1   3  11       36.13       33.21      1.01 o 
   2   3  11        7.15        5.31      0.74 o 
   3   3  11        2.66        0.91      0.74 o 
   4   3  11        1.87        2.69      1.25 o 
   5   3  11        0.83        0.07      1.13 o 
   6   3  11        8.83        7.28      2.42 o 
  -9   4  11       37.13       42.16      2.93 o 
  -8   4  11        4.86        4.05      1.06 o 
  -7   4  11        1.07        0.73      0.74 o 
  -6   4  11       33.77       31.55      2.16 o 
  -5   4  11       38.15       45.51      2.17 o 
  -4   4  11       18.34       17.79      1.29 o 
  -3   4  11       35.76       30.93      1.03 o 
  -2   4  11        9.15       12.65      0.49 o 
  -1   4  11      226.45      214.16      2.66 o 
   0   4  11        2.36        2.61      0.38 o 
   1   4  11        7.90        7.34      0.82 o 
   2   4  11       58.47       55.87      2.12 o 
   3   4  11       92.95       98.36      2.99 o 
   4   4  11      232.81      220.41      6.97 o 
   5   4  11       15.64       22.79      2.74 o 
  -8   5  11       24.31       26.36      2.23 o 
  -7   5  11        2.18        1.87      0.90 o 
  -6   5  11       80.36       78.07      3.05 o 
  -5   5  11       14.40       12.46      1.59 o 
  -4   5  11        0.23       -0.05      0.57 o 
  -3   5  11        1.81        1.86      0.44 o 
  -2   5  11        2.91        2.77      0.34 o 
  -1   5  11      452.71      389.31      4.42 o 
   0   5  11      152.81      156.81      2.73 o 
   1   5  11        6.03        6.26      0.63 o 
   2   5  11       58.42       56.88      2.22 o 
   3   5  11       15.81       16.03      1.49 o 
   4   5  11        9.75       11.38      1.47 o 
  -8   6  11        0.54        0.00      0.66 o 
  -7   6  11        0.75        0.02      1.05 o 
  -6   6  11        0.06        0.54      0.48 o 
  -5   6  11       21.72       18.59      2.24 o 
  -4   6  11        0.25        0.09      0.47 o 
  -3   6  11        3.43        4.49      0.66 o 
  -2   6  11        7.70        7.80      0.67 o 
  -1   6  11        2.44        2.79      0.48 o 
   0   6  11       16.79       16.17      0.98 o 
   1   6  11       52.28       59.23      2.30 o 
   2   6  11        7.53        9.66      2.08 o 
   3   6  11        9.50        9.83      1.59 o 
   4   6  11       17.23       19.18      1.77 o 
  -7   7  11       57.02       59.80      3.96 o 
  -6   7  11        1.14        0.82      0.81 o 
  -5   7  11      100.95      110.94      3.70 o 
  -4   7  11        7.09        7.93      0.87 o 
  -3   7  11       42.95       42.99      1.41 o 
  -2   7  11       13.33       11.68      0.77 o 
  -1   7  11       47.98       47.22      1.46 o 
   0   7  11       30.66       29.91      1.27 o 
   1   7  11       79.59       88.60      2.94 o 
   2   7  11        4.59        4.01      0.99 o 
   3   7  11       27.80       26.34      2.02 o 
  -6   8  11      101.97      111.34      3.97 o 
  -5   8  11       40.45       43.86      2.10 o 
  -4   8  11       30.83       33.46      1.63 o 
  -3   8  11        5.05        4.07      0.94 o 
  -2   8  11       11.27       11.06      0.99 o 
  -1   8  11       68.75       68.03      1.82 o 
   0   8  11       36.48       34.05      1.19 o 
   1   8  11       75.96       77.36      2.89 o 
  -4   9  11        2.87        2.79      1.20 o 
  -3   9  11        2.16        0.85      0.93 o 
  -2   9  11        0.86        0.66      0.67 o 
  -1   9  11       23.13       24.15      1.29 o 
  -1  -9  12       13.21       17.04      1.25 o 
   0  -9  12        5.46        6.16      0.82 o 
   1  -9  12        3.85        1.73      0.65 o 
   2  -9  12        2.88        1.61      0.84 o 
  -3  -8  12        0.88        3.69      1.04 o 
  -2  -8  12       13.78       18.59      1.68 o 
  -1  -8  12       53.91       51.18      1.80 o 
   0  -8  12       25.23       30.74      2.55 o 
   1  -8  12       47.03       51.01      1.60 o 
   2  -8  12       17.95       17.59      1.39 o 
   3  -8  12        0.41       -0.54      0.75 o 
   4  -8  12       29.79       25.56      2.38 o 
  -5  -7  12       29.91       33.65      3.28 o 
  -4  -7  12       20.20       24.83      2.49 o 
  -3  -7  12        0.55       -0.40      0.64 o 
  -2  -7  12       77.63       79.29      2.70 o 
  -1  -7  12        1.91        2.76      0.52 o 
   0  -7  12        0.65        0.41      0.57 o 
   1  -7  12       42.76       45.43      1.43 o 
   2  -7  12        4.16        1.57      1.43 o 
   3  -7  12      123.80      133.68      3.51 o 
   4  -7  12       17.65       17.36      1.29 o 
   5  -7  12       18.15       19.13      1.62 o 
  -6  -6  12       20.72       24.62      2.86 o 
  -5  -6  12       40.60       39.25      5.57 o 
  -4  -6  12       16.02       15.33      1.44 o 
  -3  -6  12       10.91       10.42      1.18 o 
  -2  -6  12        0.33       -0.23      0.57 o 
  -1  -6  12       14.08       16.86      0.86 o 
   0  -6  12        1.61        0.63      0.47 o 
   1  -6  12        0.11       -0.46      0.42 o 
   2  -6  12        0.70        0.64      0.62 o 
   3  -6  12        7.99        8.83      1.28 o 
   4  -6  12        8.40        7.25      1.05 o 
   5  -6  12       84.57       84.13      3.54 o 
   6  -6  12        0.96        0.67      0.97 o 
  -6  -5  12       79.08       79.44      5.92 o 
  -5  -5  12      100.24      105.58      4.33 o 
  -4  -5  12      114.56      100.53      6.30 o 
  -3  -5  12       30.29       26.75      1.44 o 
  -2  -5  12       40.35       35.01      1.10 o 
  -1  -5  12       64.04       59.30      1.37 o 
   0  -5  12      591.07      546.55      6.18 o 
   1  -5  12        1.33        0.74      0.53 o 
   2  -5  12        2.32        2.94      0.55 o 
   3  -5  12       96.60       95.96      2.27 o 
   4  -5  12       14.22       14.02      1.26 o 
   5  -5  12       44.16       42.11      2.83 o 
   6  -5  12       11.19        8.69      1.56 o 
  -7  -4  12        6.95        5.62      2.41 o 
  -6  -4  12        0.45        0.40      1.35 o 
  -5  -4  12        2.28        2.90      1.49 o 
  -4  -4  12        2.24        3.27      0.97 o 
  -3  -4  12      124.98      107.05      2.48 o 
  -2  -4  12       14.56       12.58      0.66 o 
  -1  -4  12      332.88      297.65      3.10 o 
   0  -4  12      308.61      296.69      3.47 o 
   1  -4  12        0.58        1.45      0.36 o 
   2  -4  12      183.41      179.63      2.87 o 
   3  -4  12        3.45        5.49      0.77 o 
   4  -4  12      184.45      181.41      3.81 o 
   5  -4  12      138.97      132.44      4.27 o 
   6  -4  12        4.43        4.20      1.38 o 
  -8  -3  12       22.49       16.70      3.24 o 
  -7  -3  12        0.04        0.98      1.47 o 
  -6  -3  12        1.29        3.83      1.68 o 
  -5  -3  12       10.34        9.25      1.62 o 
  -4  -3  12       38.01       37.60      3.84 o 
  -3  -3  12        7.18        8.76      0.92 o 
  -2  -3  12       48.34       51.78      1.58 o 
  -1  -3  12       43.21       36.00      1.00 o 
   0  -3  12       70.68       68.45      1.13 o 
   1  -3  12      616.24      635.38      6.06 o 
   2  -3  12      377.86      370.12      4.69 o 
   3  -3  12      103.26       99.47      2.22 o 
   4  -3  12      151.08      141.13      4.13 o 
   5  -3  12       18.45       18.95      1.63 o 
   6  -3  12       39.20       40.95      2.42 o 
  -8  -2  12        9.71       11.73      2.47 o 
  -6  -2  12        1.46        2.15      1.52 o 
  -5  -2  12       68.12       62.39      4.39 o 
  -4  -2  12       69.58       66.69      4.46 o 
  -3  -2  12       52.41       51.44      1.55 o 
  -2  -2  12       74.97       73.32      1.61 o 
  -1  -2  12       98.82       91.00      1.48 o 
   0  -2  12       96.07       91.04      1.47 o 
   1  -2  12       54.05       56.08      1.20 o 
   2  -2  12       25.58       27.82      1.07 o 
   3  -2  12      120.40      119.92      2.76 o 
   4  -2  12      105.69      104.53      3.19 o 
   5  -2  12       17.50       15.60      1.87 o 
   6  -2  12      409.42      400.05      7.38 o 
  -8  -1  12      198.14      213.30      9.21 o 
  -7  -1  12       26.02       27.07      3.57 o 
  -6  -1  12      179.70      176.74      7.88 o 
  -5  -1  12     1111.18     1058.03     19.04 o 
  -4  -1  12       32.09       30.78      1.47 o 
  -3  -1  12      879.65      857.49     12.20 o 
  -2  -1  12      350.46      337.23      4.53 o 
  -1  -1  12     1681.36     1600.53     13.75 o 
   0  -1  12       64.41       65.28      1.15 o 
   1  -1  12      146.20      130.28      2.09 o 
   2  -1  12      574.54      569.64      6.04 o 
   3  -1  12        0.85        0.20      0.55 o 
   4  -1  12      137.16      133.74      4.38 o 
   5  -1  12       11.68       10.89      1.23 o 
   6  -1  12      107.44      106.65      3.34 o 
  -9   0  12       84.49       77.47      3.91 o 
  -8   0  12        1.22        2.06      0.98 o 
  -7   0  12      153.77      156.07      5.93 o 
  -6   0  12       75.78       69.03      2.46 o 
  -5   0  12     1170.71     1125.85     22.12 o 
  -4   0  12        0.10        0.04      0.44 o 
  -3   0  12     1141.92     1106.13     13.90 o 
  -2   0  12      191.63      170.29      2.09 o 
  -1   0  12      435.26      425.47      3.99 o 
   0   0  12        6.41        8.35      0.52 o 
   1   0  12       89.42       92.64      1.48 o 
   2   0  12      125.86      118.84      2.03 o 
   3   0  12      150.88      145.79      2.68 o 
   4   0  12        5.04        3.73      1.01 o 
   5   0  12       12.12       11.52      1.49 o 
   6   0  12       10.75        7.96      2.35 o 
  -9   1  12        0.93        0.37      0.98 o 
  -8   1  12       64.26       62.01      3.45 o 
  -7   1  12        1.63        0.17      0.78 o 
  -6   1  12       77.60       77.31      2.09 o 
  -5   1  12       43.63       43.73      2.05 o 
  -4   1  12        0.02        0.10      0.43 o 
  -3   1  12      473.69      431.14      5.60 o 
  -2   1  12       91.24       88.81      1.47 o 
  -1   1  12       89.20       77.93      1.22 o 
   0   1  12        3.55        4.22      0.38 o 
   1   1  12        0.11        0.78      0.47 o 
   2   1  12        0.03        0.13      0.41 o 
   3   1  12        3.69        3.00      0.64 o 
   4   1  12       24.22       28.29      2.54 o 
   5   1  12       13.92       10.34      4.12 o 
   6   1  12        0.61       -0.52      1.18 o 
  -9   2  12       15.97       20.24      2.10 o 
  -8   2  12      466.76      489.12     10.60 o 
  -7   2  12       75.94       87.90      3.22 o 
  -6   2  12       12.82        9.53      2.20 o 
  -5   2  12       23.84       22.58      1.24 o 
  -4   2  12        5.16        2.96      0.49 o 
  -3   2  12      243.99      219.85      4.58 o 
  -2   2  12       39.11       47.67      1.27 o 
  -1   2  12        0.17        2.44      0.36 o 
   0   2  12      120.28       83.01      2.31 o 
   1   2  12       36.90       43.43      1.00 o 
   2   2  12      135.89      136.55      2.38 o 
   3   2  12       35.83       35.36      1.54 o 
   4   2  12      138.98      137.90      5.10 o 
   5   2  12       44.92       47.08      3.69 o 
   6   2  12        3.37        4.50      1.72 o 
  -9   3  12       29.62       27.82      2.44 o 
  -8   3  12        9.95        8.55      1.47 o 
  -7   3  12        7.12        7.08      1.30 o 
  -6   3  12       45.35       51.73      2.44 o 
  -5   3  12       23.24       19.42      1.65 o 
  -4   3  12      414.70      359.03      5.20 o 
  -3   3  12        8.86        9.41      0.63 o 
  -2   3  12      414.50      450.31      4.26 o 
  -1   3  12       98.65      103.61      1.52 o 
   0   3  12       11.74        2.40      0.38 o 
   1   3  12        0.30        1.05      0.34 o 
   2   3  12       62.19       59.86      2.11 o 
   3   3  12       51.72       53.24      2.17 o 
   4   3  12       57.55       55.85      3.32 o 
   5   3  12       22.93       21.74      2.60 o 
  -8   4  12       35.61       30.50      2.41 o 
  -7   4  12       17.87       22.76      1.95 o 
  -6   4  12       51.64       48.20      2.56 o 
  -5   4  12       13.91       12.39      1.39 o 
  -4   4  12      319.79      307.19      5.03 o 
  -3   4  12        8.69        5.22      0.51 o 
  -2   4  12        8.33        5.42      0.37 o 
  -1   4  12      180.95      167.82      4.33 o 
   0   4  12      174.85      148.08      2.49 o 
   1   4  12        6.66        4.92      0.77 o 
   2   4  12       25.78       30.95      1.80 o 
   3   4  12       17.25       17.11      2.14 o 
   4   4  12       25.67       26.72      1.94 o 
   5   4  12        2.20        3.25      1.59 o 
  -8   5  12        9.22        5.92      1.24 o 
  -7   5  12       39.52       41.42      2.67 o 
  -6   5  12       39.03       41.54      2.42 o 
  -5   5  12       28.66       22.86      1.86 o 
  -4   5  12      132.44      137.12      3.53 o 
  -3   5  12      222.41      214.20      3.41 o 
  -2   5  12        0.01        0.83      0.34 o 
  -1   5  12       41.50       38.77      1.23 o 
   0   5  12        1.28        1.84      0.50 o 
   1   5  12       41.70       43.58      1.31 o 
   2   5  12       64.40       68.67      2.50 o 
   3   5  12       11.47       12.04      1.37 o 
   4   5  12       14.58       13.71      1.61 o 
  -8   6  12        4.49        8.13      1.69 o 
  -7   6  12       31.01       31.72      2.45 o 
  -6   6  12       11.33        8.62      1.57 o 
  -5   6  12       16.11       15.79      1.62 o 
  -4   6  12        1.48        1.39      0.55 o 
  -3   6  12        0.00        0.06      0.43 o 
  -2   6  12       42.87       47.48      1.20 o 
  -1   6  12        0.28        0.87      0.41 o 
   0   6  12        7.31        8.30      0.78 o 
   1   6  12       43.25       46.29      2.13 o 
   2   6  12       16.66       13.97      1.69 o 
   3   6  12       22.53       21.01      2.46 o 
  -7   7  12       96.94      104.78      4.70 o 
  -6   7  12       96.74      103.44      4.58 o 
  -5   7  12        0.06        0.53      0.83 o 
  -4   7  12        0.38       -0.65      0.48 o 
  -3   7  12       61.99       63.19      2.17 o 
  -2   7  12        2.12        2.15      0.51 o 
  -1   7  12       33.31       32.75      1.56 o 
   0   7  12       25.40       23.79      1.22 o 
   1   7  12       38.37       43.28      3.32 o 
   2   7  12       24.96       25.80      2.26 o 
  -6   8  12       52.54       52.51      3.76 o 
  -5   8  12        0.07       -0.48      0.66 o 
  -4   8  12        2.29        2.18      0.92 o 
  -3   8  12       87.12       87.90      3.87 o 
  -2   8  12       33.71       31.26      1.62 o 
  -1   8  12        5.10        5.33      0.77 o 
   0   8  12        4.36        3.63      0.67 o 
   1   8  12       91.91       94.31      3.68 o 
  -3   9  12       50.00       48.47      2.32 o 
  -3  -8  13      125.58      136.09      3.97 o 
  -2  -8  13        7.15        5.46      1.11 o 
  -1  -8  13       58.77       58.86      2.15 o 
   0  -8  13        0.08        0.41      0.57 o 
   1  -8  13        1.95        2.80      0.66 o 
   2  -8  13       29.67       24.34      1.99 o 
   3  -8  13       34.21       29.62      1.82 o 
  -4  -7  13        0.65        1.06      0.83 o 
  -3  -7  13       11.19        9.54      1.24 o 
  -2  -7  13       15.29       15.87      1.47 o 
  -1  -7  13       10.99       12.36      0.84 o 
   0  -7  13       47.13       48.59      1.50 o 
   1  -7  13       25.20       25.26      1.20 o 
   2  -7  13       13.06       12.20      1.39 o 
   3  -7  13        0.12        0.06      0.57 o 
   4  -7  13        8.04        8.59      1.03 o 
  -5  -6  13        9.29        8.58      1.80 o 
  -4  -6  13       37.80       36.23      2.00 o 
  -3  -6  13       11.48       13.46      1.34 o 
  -2  -6  13        7.25        6.65      0.96 o 
  -1  -6  13       12.25        9.62      0.74 o 
   0  -6  13        0.05       -0.20      0.45 o 
   1  -6  13       24.94       22.15      1.60 o 
   2  -6  13       22.48       20.95      1.67 o 
   3  -6  13       34.85       45.26      1.70 o 
   4  -6  13       59.34       67.51      2.38 o 
   5  -6  13       10.51        9.02      1.26 o 
  -6  -5  13        2.70        1.08      1.68 o 
  -5  -5  13       27.32       34.98      4.49 o 
  -4  -5  13        3.56        2.66      0.82 o 
  -3  -5  13       32.79       29.57      1.52 o 
  -2  -5  13      404.70      379.35      5.09 o 
  -1  -5  13        0.01       -0.07      0.40 o 
   0  -5  13        3.95        3.40      0.57 o 
   1  -5  13      138.27      122.28      2.44 o 
   2  -5  13       94.08       94.37      2.81 o 
   3  -5  13       57.02       52.42      2.28 o 
   4  -5  13        3.86        5.37      0.97 o 
   5  -5  13        1.98        0.46      1.03 o 
   6  -5  13       52.46       55.88      3.11 o 
  -7  -4  13       23.43       20.01      3.74 o 
  -6  -4  13       53.54       52.00      4.65 o 
  -5  -4  13       57.59       49.84      4.41 o 
  -4  -4  13        0.04        0.05      1.03 o 
  -3  -4  13       60.25       53.88      1.79 o 
  -2  -4  13       66.94       67.80      1.80 o 
  -1  -4  13        1.79        0.83      0.36 o 
   0  -4  13        0.00       -0.24      0.37 o 
   1  -4  13       55.31       62.12      1.43 o 
   2  -4  13      352.67      353.96      4.67 o 
   3  -4  13       40.58       39.47      1.54 o 
   4  -4  13      102.48      101.38      2.82 o 
   5  -4  13        1.07        1.39      1.00 o 
   6  -4  13       58.40       58.74      3.14 o 
  -7  -3  13        4.24        5.28      2.23 o 
  -6  -3  13        2.50        1.54      2.29 o 
  -5  -3  13       41.62       41.70      2.71 o 
  -4  -3  13      869.20      801.95     23.21 o 
  -3  -3  13      284.79      269.94      6.08 o 
  -2  -3  13       47.76       45.70      1.09 o 
  -1  -3  13       66.01       69.42      1.18 o 
   0  -3  13       14.06       12.57      0.81 o 
   1  -3  13       44.69       42.58      1.09 o 
   2  -3  13        0.55        0.35      0.43 o 
   3  -3  13        2.57        2.70      0.64 o 
   4  -3  13      112.83      108.64      2.91 o 
   5  -3  13       71.50       69.87      3.08 o 
   6  -3  13       14.58       16.88      1.92 o 
  -8  -2  13       10.55       12.35      2.62 o 
  -7  -2  13       68.96       66.26      4.93 o 
  -6  -2  13        2.24        3.89      1.87 o 
  -5  -2  13        2.37        1.67      1.73 o 
  -4  -2  13        4.18       -0.72      1.57 o 
  -3  -2  13       89.78       84.51      2.49 o 
  -2  -2  13       26.78       26.06      0.74 o 
  -1  -2  13       12.54       11.85      0.63 o 
   0  -2  13      127.37      117.07      1.64 o 
   1  -2  13       79.73       77.21      1.46 o 
   2  -2  13     1226.94     1203.02     12.55 o 
   3  -2  13      133.91      133.06      2.47 o 
   4  -2  13       58.55       57.75      1.87 o 
   5  -2  13       55.25       49.62      4.98 o 
   6  -2  13        2.57        2.11      0.99 o 
  -8  -1  13       13.45       15.90      4.80 o 
  -7  -1  13       25.59       26.01      3.56 o 
  -6  -1  13       79.69       75.20      5.09 o 
  -5  -1  13        6.17        7.16      2.13 o 
  -4  -1  13       67.47       67.25      4.50 o 
  -3  -1  13      509.88      491.44      7.86 o 
  -2  -1  13      757.16      744.44      7.55 o 
  -1  -1  13        6.41        6.89      0.55 o 
   0  -1  13     1152.16     1141.22     10.85 o 
   1  -1  13        0.37        0.45      0.32 o 
   2  -1  13      441.25      430.86      4.92 o 
   3  -1  13        3.62        4.81      0.64 o 
   4  -1  13       14.02       11.01      1.24 o 
   5  -1  13      150.66      141.23      3.76 o 
   6  -1  13       28.49       31.12      3.06 o 
  -8   0  13       18.50       21.64      2.84 o 
  -7   0  13      155.51      163.54      5.58 o 
  -6   0  13      332.60      317.59     11.90 o 
  -5   0  13      233.44      240.91      9.65 o 
  -4   0  13       80.05        1.12      0.58 o 
  -3   0  13        0.22        0.15      0.41 o 
  -2   0  13      588.90      583.59      5.72 o 
  -1   0  13        2.64        2.67      0.42 o 
   0   0  13      243.14      225.35      3.55 o 
   1   0  13      174.72      166.36      2.16 o 
   2   0  13       44.43       43.92      1.23 o 
   3   0  13       19.06       19.27      1.08 o 
   4   0  13        4.43        5.89      1.00 o 
   5   0  13        0.49        1.69      0.93 o 
   6   0  13       19.41       18.71      2.00 o 
  -8   1  13       62.05       60.97      2.95 o 
  -7   1  13       67.74       73.45      3.03 o 
  -6   1  13       92.18       81.84      3.63 o 
  -5   1  13      177.47      118.97      6.24 o 
  -4   1  13       36.59       32.68      3.58 o 
  -3   1  13      431.59      412.70      5.45 o 
  -2   1  13      218.66      213.94      2.76 o 
  -1   1  13        5.53        8.48      0.61 o 
   0   1  13       26.03       28.62      1.12 o 
   1   1  13       21.53       32.30      0.90 o 
   2   1  13       10.39        6.80      0.64 o 
   3   1  13       59.04       56.65      1.72 o 
   4   1  13       71.30       61.59      3.36 o 
   5   1  13        0.05       -1.81      0.91 o 
   6   1  13       30.99       31.25      3.25 o 
  -8   2  13        1.72        1.17      0.92 o 
  -7   2  13        2.15        1.26      0.79 o 
  -6   2  13       22.43       19.97      1.78 o 
  -5   2  13       44.69       39.52      2.11 o 
  -4   2  13        0.01        0.05      0.48 o 
  -3   2  13      824.48      805.29     14.87 o 
  -2   2  13      316.00      282.67      3.47 o 
  -1   2  13       15.47        9.70      0.65 o 
   0   2  13        6.99        4.37      0.55 o 
   1   2  13      123.84       91.05      1.51 o 
   2   2  13       28.63       25.51      1.27 o 
   3   2  13       24.89       18.36      1.27 o 
   4   2  13        0.79        0.50      0.74 o 
   5   2  13       18.90       16.53      2.39 o 
  -8   3  13       13.73       16.59      1.82 o 
  -7   3  13       24.59       21.00      2.76 o 
  -6   3  13       40.19       33.48      2.27 o 
  -5   3  13       22.33       20.30      1.72 o 
  -4   3  13        0.34        0.00      0.43 o 
  -3   3  13       30.57       25.56      1.11 o 
  -2   3  13       48.19       40.78      0.90 o 
  -1   3  13      351.01      264.73      3.14 o 
   0   3  13        0.07       -0.03      0.26 o 
   1   3  13      342.48      311.72      3.79 o 
   2   3  13       13.94       14.03      1.12 o 
   3   3  13        1.26        0.25      0.64 o 
   4   3  13       13.62       12.16      2.33 o 
   5   3  13        1.75        0.88      3.11 o 
  -8   4  13        8.43        7.06      1.33 o 
  -7   4  13       30.88       28.92      3.02 o 
  -6   4  13      218.01      222.70      7.33 o 
  -5   4  13       58.18       61.09      2.65 o 
  -4   4  13       19.53       20.41      1.19 o 
  -3   4  13       39.99       34.13      1.08 o 
  -2   4  13        5.51        7.00      0.47 o 
  -1   4  13       40.30       29.87      1.09 o 
   0   4  13       43.47       37.50      2.37 o 
   1   4  13        1.03        2.05      0.61 o 
   2   4  13        4.89        4.69      0.80 o 
   3   4  13      211.56      220.09      6.06 o 
   4   4  13      212.52      220.38      5.24 o 
  -8   5  13        0.80        2.03      1.13 o 
  -7   5  13        3.04        3.78      1.05 o 
  -6   5  13       42.74       44.80      3.38 o 
  -5   5  13       15.82       17.28      1.71 o 
  -4   5  13       15.74       15.47      1.10 o 
  -3   5  13        0.00       -0.20      0.45 o 
  -2   5  13        4.88        4.37      0.64 o 
  -1   5  13        1.49        1.12      0.48 o 
   0   5  13      155.70      150.61      2.90 o 
   1   5  13      160.25      164.05      2.97 o 
   2   5  13      147.66      154.59      3.87 o 
   3   5  13        7.36        8.33      2.15 o 
   4   5  13       13.46       14.27      1.60 o 
  -7   6  13        0.91        0.08      0.89 o 
  -6   6  13        3.05        3.85      1.09 o 
  -5   6  13       26.63       29.64      2.18 o 
  -4   6  13      158.43      174.72      3.21 o 
  -3   6  13      109.95      114.32      2.47 o 
  -2   6  13       11.80       12.47      1.13 o 
  -1   6  13       67.65       70.34      1.62 o 
   0   6  13       62.47       71.56      1.81 o 
   1   6  13       25.93       30.57      1.78 o 
   2   6  13      410.76      418.98      9.42 o 
   3   6  13        4.11        4.89      1.27 o 
  -6   7  13       26.48       25.46      2.59 o 
  -5   7  13        1.73        3.01      0.80 o 
  -4   7  13       40.34       39.04      1.64 o 
  -3   7  13       11.06       10.41      1.29 o 
  -2   7  13       10.06       10.35      1.31 o 
  -1   7  13       20.45       22.54      1.49 o 
   0   7  13       62.66       66.74      1.83 o 
   1   7  13       12.34       11.38      1.17 o 
  -5   8  13        0.48        0.35      0.84 o 
  -4   8  13        0.88        2.02      0.79 o 
  -3   8  13       43.31       39.84      2.10 o 
  -2   8  13       28.33       33.81      1.82 o 
  -1   8  13      108.37      113.59      2.44 o 
   0   8  13       28.05       26.89      1.39 o 
  -2  -8  14        0.03       -0.42      1.52 o 
  -1  -8  14        0.27       -0.73      0.60 o 
   0  -8  14      117.37      127.33      2.67 o 
   1  -8  14      138.57      146.87      2.80 o 
   2  -8  14       30.29       30.51      2.17 o 
  -4  -7  14        4.41        6.57      1.20 o 
  -3  -7  14        1.32        0.95      0.85 o 
  -2  -7  14       13.20       14.90      1.72 o 
  -1  -7  14       33.36       34.91      2.41 o 
   0  -7  14        0.38        0.16      0.55 o 
   1  -7  14        8.85       12.07      0.96 o 
   2  -7  14       75.02       85.32      2.53 o 
   3  -7  14      299.99      305.63      5.53 o 
   4  -7  14        6.93        8.21      1.18 o 
  -5  -6  14       25.23       32.93      4.81 o 
  -4  -6  14        0.13        0.71      0.72 o 
  -3  -6  14       32.01       28.58      1.70 o 
  -2  -6  14       34.04       37.74      2.10 o 
  -1  -6  14        9.91        8.81      0.73 o 
   0  -6  14       11.27       15.29      0.97 o 
   1  -6  14       10.21       10.96      0.86 o 
   2  -6  14        1.03        1.55      0.77 o 
   3  -6  14      282.45      289.50      5.59 o 
   4  -6  14      119.28      121.61      3.32 o 
  -6  -5  14       36.77       45.69      5.43 o 
  -5  -5  14      171.31      177.24      9.03 o 
  -4  -5  14        1.76        2.33      0.87 o 
  -3  -5  14        8.87        9.25      1.03 o 
  -2  -5  14       23.85       25.99      1.12 o 
  -1  -5  14        5.56        6.01      0.63 o 
   0  -5  14       14.51       13.35      0.88 o 
   1  -5  14       47.25       36.45      2.94 o 
   2  -5  14        4.41        4.50      0.83 o 
   3  -5  14       17.41       18.03      1.25 o 
   4  -5  14       42.15       44.18      2.14 o 
   5  -5  14      115.31      114.21      5.47 o 
  -7  -4  14        0.00        1.08      1.88 o 
  -6  -4  14       43.04       35.12      4.69 o 
  -5  -4  14       29.09       25.13      2.67 o 
  -4  -4  14      278.66      273.97      6.03 o 
  -3  -4  14       60.38       59.55      2.97 o 
  -2  -4  14        0.10       -0.47      0.37 o 
  -1  -4  14      219.51      221.39      2.82 o 
   0  -4  14        4.42        1.97      0.77 o 
   1  -4  14       38.01       39.17      1.55 o 
   2  -4  14       50.84       48.14      1.63 o 
   3  -4  14        2.80        2.22      0.66 o 
   4  -4  14       22.85       22.11      1.61 o 
   5  -4  14        0.46        0.70      1.05 o 
  -7  -3  14       33.49       39.82      5.07 o 
  -6  -3  14        8.57        8.83      1.86 o 
  -5  -3  14       88.95       88.14      4.03 o 
  -4  -3  14      244.40      251.54     10.15 o 
  -3  -3  14      148.14      143.24      4.11 o 
  -2  -3  14       51.65       50.78      1.99 o 
  -1  -3  14      364.18      347.80      3.90 o 
   0  -3  14        4.15        3.25      0.60 o 
   1  -3  14        0.54        0.02      0.34 o 
   2  -3  14      177.85      174.36      3.15 o 
   3  -3  14       89.75       83.77      2.59 o 
   4  -3  14        0.21       -0.25      0.66 o 
   5  -3  14        0.48        1.01      1.14 o 
   6  -3  14        1.27        1.06      1.17 o 
  -7  -2  14        8.47        7.60      2.52 o 
  -6  -2  14        0.95        1.06      1.79 o 
  -5  -2  14       90.59       85.06      5.40 o 
  -4  -2  14        0.11        2.64      1.92 o 
  -3  -2  14       21.40       21.18      1.70 o 
  -2  -2  14       43.09       43.31      2.97 o 
  -1  -2  14        1.53        1.15      0.39 o 
   0  -2  14      217.76      208.78      2.88 o 
   1  -2  14        0.61        0.93      0.36 o 
   2  -2  14      113.06      114.80      2.25 o 
   3  -2  14       63.73       60.05      1.81 o 
   4  -2  14      283.18      286.41      4.74 o 
   5  -2  14        8.46        9.05      1.77 o 
   6  -2  14       85.68       79.26      3.51 o 
  -8  -1  14       62.48       62.19      3.56 o 
  -7  -1  14      127.22      131.09      7.18 o 
  -6  -1  14       24.36       29.21      3.82 o 
  -5  -1  14      114.63      119.71      6.56 o 
  -4  -1  14      259.03      246.16      9.83 o 
  -3  -1  14        4.04        4.99      1.39 o 
  -2  -1  14       70.92       65.66      1.24 o 
  -1  -1  14      181.66      177.05      2.55 o 
   0  -1  14      310.32      302.12      3.74 o 
   1  -1  14        0.07        0.42      0.39 o 
   2  -1  14       55.29       57.31      1.43 o 
   3  -1  14        0.03        0.40      0.73 o 
   4  -1  14       79.39       75.99      2.20 o 
   5  -1  14       60.53       59.75      2.98 o 
   6  -1  14       15.97       17.56      2.79 o 
  -8   0  14      569.99      602.48     13.74 o 
  -7   0  14      167.24      179.90      6.01 o 
  -6   0  14      151.22      172.18      8.22 o 
  -5   0  14        4.78        3.64      1.78 o 
  -4   0  14      728.01      670.79     20.34 o 
  -3   0  14       56.23       58.16      2.07 o 
  -2   0  14       48.09       43.03      1.18 o 
  -1   0  14      249.51      228.73      3.06 o 
   0   0  14       22.69       21.16      0.98 o 
   1   0  14        3.69        2.25      0.40 o 
   2   0  14      122.94      114.63      2.07 o 
   3   0  14        7.46        6.61      0.74 o 
   4   0  14      154.09      152.26      3.17 o 
   5   0  14       75.52       66.67      3.49 o 
  -8   1  14      121.94      133.91      9.00 o 
  -7   1  14        4.98        4.76      1.24 o 
  -6   1  14        7.88        8.72      1.55 o 
  -5   1  14       13.16       13.46      2.64 o 
  -4   1  14      100.56       92.49      5.56 o 
  -3   1  14      115.87      114.63      2.63 o 
  -2   1  14       46.78       49.59      1.11 o 
  -1   1  14       40.14       34.96      1.10 o 
   0   1  14       10.00       13.17      0.73 o 
   1   1  14       16.22       11.48      0.69 o 
   2   1  14       34.92       31.58      1.23 o 
   3   1  14       21.70       21.63      1.19 o 
   4   1  14       17.54       18.38      1.44 o 
   5   1  14        1.48        1.77      0.98 o 
  -8   2  14      181.85      190.89      5.43 o 
  -7   2  14      113.16      121.98      4.07 o 
  -6   2  14       24.81       21.37      2.24 o 
  -5   2  14        0.20        0.13      0.74 o 
  -4   2  14       25.48       26.86      1.33 o 
  -3   2  14        7.10        6.25      0.92 o 
  -2   2  14       45.87       40.78      1.05 o 
  -1   2  14       39.88       33.22      1.12 o 
   0   2  14       26.43       32.78      1.19 o 
   1   2  14        0.98        2.92      0.56 o 
   2   2  14       50.20       46.05      1.82 o 
   3   2  14       24.00       22.22      1.43 o 
   4   2  14        6.04        5.57      1.14 o 
   5   2  14        0.02        0.50      1.36 o 
  -8   3  14       63.44       62.21      5.47 o 
  -7   3  14        2.92        3.79      1.01 o 
  -6   3  14       27.54       25.51      2.04 o 
  -5   3  14      271.25      270.71      5.18 o 
  -4   3  14       23.68       23.40      1.36 o 
  -3   3  14      512.76      480.74      5.97 o 
  -2   3  14      195.28      196.95      2.48 o 
  -1   3  14       16.17       13.64      0.84 o 
   0   3  14       10.19       11.62      0.84 o 
   1   3  14        0.96        3.61      0.61 o 
   2   3  14       24.21       22.26      1.39 o 
   3   3  14      364.41      386.90      6.25 o 
   4   3  14        0.03        0.68      0.84 o 
  -8   4  14       88.43       95.55      3.77 o 
  -7   4  14       75.82       74.03      3.21 o 
  -6   4  14       16.19       19.23      1.85 o 
  -5   4  14      173.09      162.29      4.53 o 
  -4   4  14      103.75      105.22      2.64 o 
  -3   4  14        0.08        0.03      0.54 o 
  -2   4  14       81.48       79.12      1.35 o 
  -1   4  14       14.17        9.46      0.77 o 
   0   4  14       53.63       54.91      2.05 o 
   1   4  14       16.27       14.97      0.99 o 
   2   4  14        0.43        0.30      0.70 o 
   3   4  14      202.52      208.84      4.23 o 
   4   4  14       12.03       15.16      1.65 o 
  -7   5  14       24.50       25.83      2.28 o 
  -6   5  14        0.17       -0.78      0.78 o 
  -5   5  14       17.50       17.78      1.83 o 
  -4   5  14      143.97      147.47      3.02 o 
  -3   5  14        1.36        2.99      0.71 o 
  -2   5  14        4.88        5.07      0.74 o 
  -1   5  14        8.03        7.20      1.41 o 
   0   5  14        0.01        0.28      0.49 o 
   1   5  14       19.15       18.23      1.48 o 
   2   5  14       42.46       42.75      2.76 o 
   3   5  14        1.16        0.45      1.31 o 
  -7   6  14      157.27      154.92      4.92 o 
  -6   6  14        4.78        5.09      1.34 o 
  -5   6  14      164.15      181.01      3.99 o 
  -4   6  14       76.22       78.67      2.00 o 
  -3   6  14        6.56        7.81      1.31 o 
  -2   6  14       28.15       31.09      1.50 o 
  -1   6  14       24.32       26.02      1.08 o 
   0   6  14      173.34      178.13      3.32 o 
   1   6  14        0.44       -0.13      0.68 o 
   2   6  14       12.91       14.54      1.51 o 
  -6   7  14      170.47      181.19      5.29 o 
  -5   7  14      238.63      250.50      4.52 o 
  -4   7  14      145.16      155.47      3.28 o 
  -3   7  14        0.97        2.63      1.12 o 
  -2   7  14       90.22       93.68      2.95 o 
  -1   7  14       59.89       57.89      1.79 o 
   0   7  14       88.58       90.47      2.13 o 
   1   7  14        0.03       -0.80      0.65 o 
  -4   8  14       18.08       18.82      1.53 o 
  -3   8  14        2.61        2.05      1.49 o 
  -2   8  14      146.39      149.19      5.02 o 
   0  -8  15       38.01       44.43      1.55 o 
  -3  -7  15       73.09       83.10      2.98 o 
  -2  -7  15       44.61       47.44      3.97 o 
  -1  -7  15        5.01        7.58      0.97 o 
   0  -7  15       65.14       72.93      1.89 o 
   1  -7  15       10.96       10.16      0.96 o 
   2  -7  15      151.97      160.03      3.68 o 
   3  -7  15       73.74       72.82      2.49 o 
  -4  -6  15        0.56        1.03      0.90 o 
  -3  -6  15       46.63       50.47      2.04 o 
  -2  -6  15       18.20       22.65      1.74 o 
  -1  -6  15        2.38        1.15      0.50 o 
   0  -6  15        0.01        0.52      0.52 o 
   1  -6  15       60.66       57.33      1.64 o 
   2  -6  15       85.80       98.35      2.75 o 
   3  -6  15       41.98       44.24      2.06 o 
   4  -6  15        0.21       -0.29      0.73 o 
  -5  -5  15        0.24        0.62      1.62 o 
  -4  -5  15      153.30      148.51      3.98 o 
  -3  -5  15       13.63       11.41      1.60 o 
  -2  -5  15       20.41       19.58      1.02 o 
  -1  -5  15      199.97      189.59      3.03 o 
   0  -5  15      142.32      136.15      2.51 o 
   1  -5  15       53.75       55.56      2.27 o 
   2  -5  15        0.14       -0.48      0.65 o 
   3  -5  15       18.68       19.32      1.31 o 
   4  -5  15        8.69        7.65      1.16 o 
  -6  -4  15       32.26       41.13      5.24 o 
  -5  -4  15       43.46       44.89      3.53 o 
  -4  -4  15       60.06       59.26      3.20 o 
  -3  -4  15       78.52       84.12      2.75 o 
  -2  -4  15       24.44       26.81      1.15 o 
  -1  -4  15      296.01      291.98      4.03 o 
   0  -4  15        4.17        3.52      0.60 o 
   1  -4  15        2.87        3.52      0.60 o 
   2  -4  15       10.93       10.79      0.98 o 
   3  -4  15        0.23        0.79      0.75 o 
   4  -4  15        3.33        4.05      0.98 o 
   5  -4  15      167.27      165.02      5.15 o 
  -7  -3  15       14.38       20.47      3.80 o 
  -6  -3  15        0.58        0.86      1.25 o 
  -5  -3  15       60.88       59.24      7.14 o 
  -4  -3  15      215.67      202.97      5.32 o 
  -3  -3  15      626.69      614.97     10.07 o 
  -2  -3  15       15.37       13.39      0.90 o 
  -1  -3  15       34.76       35.53      1.35 o 
   0  -3  15       73.06       69.97      2.11 o 
   1  -3  15        4.96        4.11      0.71 o 
   2  -3  15       81.67       76.12      2.03 o 
   3  -3  15       12.25       12.93      1.10 o 
   4  -3  15        8.66        9.52      1.18 o 
   5  -3  15       13.98       14.78      1.99 o 
  -7  -2  15       16.13       13.24      3.20 o 
  -6  -2  15        0.05       -1.14      1.54 o 
  -5  -2  15       23.21       17.72      3.19 o 
  -4  -2  15       10.95       11.61      3.16 o 
  -3  -2  15      150.81      137.43      6.78 o 
  -2  -2  15       94.00       96.08      2.86 o 
  -1  -2  15      172.84      169.81      2.95 o 
   0  -2  15       45.60       44.58      1.60 o 
   1  -2  15      176.19      176.07      2.67 o 
   2  -2  15       26.28       29.39      1.36 o 
   3  -2  15       56.27       55.45      1.82 o 
   4  -2  15        0.23        0.67      0.66 o 
   5  -2  15       48.18       48.36      2.54 o 
  -7  -1  15        9.73       13.31      3.05 o 
  -6  -1  15       95.02       95.83      6.17 o 
  -5  -1  15       48.13       34.63      4.13 o 
  -4  -1  15       52.17       41.57      4.51 o 
  -3  -1  15       21.94       23.85      1.84 o 
  -2  -1  15     1078.28     1040.81     11.38 o 
  -1  -1  15      146.82      148.90      2.68 o 
   0  -1  15       64.10       65.23      1.60 o 
   1  -1  15        0.49        1.05      0.39 o 
   2  -1  15       63.52       64.61      1.84 o 
   3  -1  15       11.45       13.24      0.98 o 
   4  -1  15        1.62        2.95      0.75 o 
   5  -1  15        7.31        6.37      1.45 o 
  -8   0  15       13.12        9.53      2.23 o 
  -7   0  15       23.89       24.53      3.85 o 
  -6   0  15       32.04       28.69      3.93 o 
  -5   0  15       35.69       34.00      4.16 o 
  -4   0  15        1.96        1.56      0.82 o 
  -3   0  15       30.35       29.71      3.83 o 
  -2   0  15       79.27       77.09      1.53 o 
  -1   0  15        2.36        1.41      0.66 o 
   0   0  15        4.70        5.99      0.65 o 
   1   0  15        0.24        0.10      0.43 o 
   2   0  15        2.56        3.10      0.62 o 
   3   0  15       12.98        9.81      0.88 o 
   4   0  15        9.47        9.32      1.13 o 
   5   0  15        5.10        5.35      1.33 o 
  -8   1  15      164.99      195.64      6.73 o 
  -7   1  15       44.02       48.62      3.29 o 
  -6   1  15       39.63       41.50      3.26 o 
  -5   1  15       47.70       44.60      4.14 o 
  -4   1  15        0.27       -0.02      1.34 o 
  -3   1  15        0.12        0.68      0.76 o 
  -2   1  15       40.21       41.23      1.66 o 
  -1   1  15       48.28       45.03      1.29 o 
   0   1  15        1.85        0.43      0.42 o 
   1   1  15        9.11       13.34      0.86 o 
   2   1  15       42.21       46.24      1.48 o 
   3   1  15       46.79       47.81      1.68 o 
   4   1  15       36.87       40.51      3.27 o 
   5   1  15      133.49      137.45      7.03 o 
  -8   2  15       71.57       65.79      3.69 o 
  -7   2  15        2.08        0.43      0.69 o 
  -6   2  15       76.73       85.26      3.90 o 
  -5   2  15       22.76       23.41      2.33 o 
  -4   2  15       15.64       20.06      1.29 o 
  -3   2  15        6.26        8.03      1.38 o 
  -2   2  15      124.66      117.28      2.04 o 
  -1   2  15        3.60        2.97      0.84 o 
   0   2  15        1.82        0.87      0.56 o 
   1   2  15        4.19        3.31      0.76 o 
   2   2  15        7.55       10.01      1.19 o 
   3   2  15       26.40       25.89      1.45 o 
   4   2  15       47.09       51.47      2.57 o 
  -8   3  15      187.68      184.54      7.52 o 
  -7   3  15       12.07       12.37      1.58 o 
  -6   3  15        7.14        9.48      1.54 o 
  -5   3  15      147.32      147.35      7.22 o 
  -4   3  15        6.06        4.37      0.74 o 
  -3   3  15       64.17       52.20      1.82 o 
  -2   3  15        1.47        1.80      0.39 o 
  -1   3  15       23.03       30.04      1.15 o 
   0   3  15      102.31       96.95      2.06 o 
   1   3  15        5.91        5.48      0.66 o 
   2   3  15      257.94      252.21      5.23 o 
   3   3  15      101.84      105.44      2.83 o 
   4   3  15       79.24       73.80      2.90 o 
  -7   4  15        6.41        8.17      1.39 o 
  -6   4  15       42.20       45.45      3.27 o 
  -5   4  15      148.89      151.50      4.27 o 
  -4   4  15      211.64      233.67      4.38 o 
  -3   4  15       79.94       85.78      2.37 o 
  -2   4  15       28.27       32.79      0.93 o 
  -1   4  15        0.44        1.70      0.50 o 
   0   4  15       23.30       21.58      1.13 o 
   1   4  15        4.80        6.59      1.96 o 
   2   4  15      203.40      215.36      5.86 o 
   3   4  15        0.01        0.26      0.82 o 
  -7   5  15       40.53       45.65      3.00 o 
  -6   5  15       23.98       24.41      3.89 o 
  -5   5  15        5.16        6.94      1.11 o 
  -4   5  15      116.74      122.84      3.04 o 
  -3   5  15       11.10       11.48      1.11 o 
  -2   5  15        0.20        0.42      0.59 o 
  -1   5  15       24.52       25.24      2.07 o 
   0   5  15       39.07       34.62      2.31 o 
   1   5  15       50.66       45.40      2.24 o 
   2   5  15        4.92        4.57      1.07 o 
  -6   6  15       15.29       14.63      2.68 o 
  -5   6  15       32.35       31.58      1.71 o 
  -4   6  15      115.96      129.28      2.86 o 
  -3   6  15        0.07        0.09      0.77 o 
  -2   6  15      174.61      193.43      7.88 o 
  -1   6  15      116.97      122.47      3.09 o 
   0   6  15      119.73      123.55      2.70 o 
   1   6  15        0.69        0.77      0.64 o 
  -5   7  15       27.71       31.73      1.77 o 
  -4   7  15      116.46      123.89      3.20 o 
  -3   7  15        6.08        4.77      1.26 o 
  -2   7  15      248.53      259.01      5.16 o 
  -1   7  15      149.94      166.10      3.68 o 
   0   7  15       17.31       18.33      1.54 o 
  -2  -7  16      260.97      283.94      6.08 o 
  -1  -7  16       29.11       29.06      1.60 o 
   0  -7  16      298.44      326.87      6.35 o 
   1  -7  16       14.55       13.63      1.27 o 
   2  -7  16       78.38       83.85      3.11 o 
  -4  -6  16      267.72      309.39     12.30 o 
  -3  -6  16       33.17       29.37      2.07 o 
  -2  -6  16       67.11       73.23      2.71 o 
  -1  -6  16       37.01       32.19      1.78 o 
   0  -6  16      274.19      275.46      4.14 o 
   1  -6  16        0.16        0.81      0.60 o 
   2  -6  16        8.99       10.56      2.01 o 
   3  -6  16       57.84       62.55      2.38 o 
  -5  -5  16       36.94       57.21      5.14 o 
  -4  -5  16      108.02      113.34      3.50 o 
  -3  -5  16        7.10        5.50      1.28 o 
  -2  -5  16        0.39        0.62      1.27 o 
  -1  -5  16      111.89      111.39      2.19 o 
   0  -5  16       38.53       39.47      1.63 o 
   1  -5  16       63.68       67.51      1.76 o 
   2  -5  16        0.03       -0.23      0.88 o 
   3  -5  16       81.25       84.30      3.95 o 
   4  -5  16        1.31        1.61      0.77 o 
  -6  -4  16       75.13       76.45      6.01 o 
  -5  -4  16        7.76        8.88      2.05 o 
  -4  -4  16      362.54      361.60      7.02 o 
  -3  -4  16       49.72       52.09      3.23 o 
  -2  -4  16       18.52       19.97      1.19 o 
  -1  -4  16       10.02       11.93      0.83 o 
   0  -4  16        0.22       -0.12      0.53 o 
   1  -4  16        0.94        1.12      0.86 o 
   2  -4  16        0.14        0.52      0.69 o 
   3  -4  16       77.37       81.94      2.30 o 
   4  -4  16        0.43        0.71      0.85 o 
  -6  -3  16       18.36       18.61      2.57 o 
  -5  -3  16      111.14      112.43      4.84 o 
  -4  -3  16       83.02       81.60      3.18 o 
  -3  -3  16       16.77       18.06      1.51 o 
  -2  -3  16       83.01       85.58      2.59 o 
  -1  -3  16      120.86      127.48      3.84 o 
   0  -3  16       30.54       31.73      1.17 o 
   1  -3  16       43.88       49.45      1.45 o 
   2  -3  16      123.65      116.99      2.62 o 
   3  -3  16       22.22       25.10      1.53 o 
   4  -3  16        0.05        0.08      1.02 o 
  -7  -2  16        1.25        3.57      2.37 o 
  -6  -2  16      100.89      106.40      6.78 o 
  -5  -2  16      116.14      114.76      6.91 o 
  -4  -2  16      176.00      170.95      6.27 o 
  -3  -2  16        8.85        9.24      1.36 o 
  -2  -2  16       71.54       64.94      1.98 o 
  -1  -2  16      119.70      112.80      2.32 o 
   0  -2  16      116.71      114.00      2.43 o 
   1  -2  16       51.17       50.48      1.35 o 
   2  -2  16        4.16        3.42      0.85 o 
   3  -2  16       71.02       72.75      2.58 o 
   4  -2  16       17.26       18.43      1.54 o 
  -7  -1  16       71.45       78.66      5.96 o 
  -6  -1  16        7.69        7.39      2.72 o 
  -5  -1  16        2.25        1.79      2.00 o 
  -4  -1  16       71.95       70.69      4.41 o 
  -3  -1  16        0.70        1.38      1.15 o 
  -2  -1  16      150.42      144.05      4.68 o 
  -1  -1  16       38.32       36.38      1.29 o 
   0  -1  16        2.61        2.76      0.88 o 
   1  -1  16       24.60       19.84      1.18 o 
   2  -1  16       46.17       46.91      1.66 o 
   3  -1  16       88.10       90.15      2.16 o 
   4  -1  16        4.22        5.62      0.94 o 
  -7   0  16       19.07       21.33      2.52 o 
  -6   0  16        5.84        5.46      2.11 o 
  -5   0  16       75.73       65.17      5.03 o 
  -4   0  16        0.39        0.29      0.75 o 
  -3   0  16        0.01        0.49      1.09 o 
  -2   0  16        3.07        3.19      1.60 o 
  -1   0  16      195.30      179.98      2.88 o 
   0   0  16        1.59        1.66      0.53 o 
   1   0  16       26.17       28.96      1.61 o 
   2   0  16       99.32       95.40      2.12 o 
   3   0  16       30.29       33.12      1.52 o 
   4   0  16      273.83      279.35      4.85 o 
  -7   1  16        9.09       13.48      2.15 o 
  -6   1  16        1.56        0.95      0.55 o 
  -5   1  16        4.40        5.65      1.99 o 
  -4   1  16        3.77        4.15      1.05 o 
  -3   1  16        3.39        5.39      2.21 o 
  -2   1  16        0.44        0.41      0.39 o 
  -1   1  16       18.26       16.74      0.96 o 
   0   1  16        0.12       -0.35      0.45 o 
   1   1  16       16.12       12.99      0.90 o 
   2   1  16        7.13        5.32      0.94 o 
   3   1  16       13.72       14.92      1.10 o 
   4   1  16       45.81       47.16      3.41 o 
  -7   2  16       78.22       60.27      4.83 o 
  -6   2  16       65.32       70.92      3.63 o 
  -5   2  16        2.39        1.19      0.82 o 
  -4   2  16      106.38      104.17      3.00 o 
  -3   2  16       71.59       71.22      2.48 o 
  -2   2  16       19.20       19.59      1.07 o 
  -1   2  16       61.22       53.08      1.64 o 
   0   2  16       11.92        8.05      0.75 o 
   1   2  16       40.00       41.02      1.37 o 
   2   2  16       22.94       20.64      1.45 o 
   3   2  16      102.01      110.95      2.95 o 
   4   2  16       12.92       16.36      1.48 o 
  -7   3  16       32.76       30.93      4.13 o 
  -6   3  16        2.45        3.39      1.14 o 
  -5   3  16       14.05       15.42      4.21 o 
  -4   3  16        1.08        0.78      0.59 o 
  -3   3  16        0.38        0.54      0.58 o 
  -2   3  16      293.02      279.54      3.56 o 
  -1   3  16       14.98       15.54      0.96 o 
   0   3  16       85.60       74.78      1.84 o 
   1   3  16        0.10        0.17      0.60 o 
   2   3  16       31.49       32.96      1.91 o 
   3   3  16      110.60      100.18      3.22 o 
  -7   4  16       61.11       61.08      4.99 o 
  -6   4  16        7.66        8.52      1.63 o 
  -5   4  16        3.74        2.77      0.90 o 
  -4   4  16       70.88       67.15      2.19 o 
  -3   4  16        8.96       10.61      1.09 o 
  -2   4  16        0.42        1.65      0.94 o 
  -1   4  16        4.11        6.57      0.75 o 
   0   4  16       47.63       53.73      1.59 o 
   1   4  16        1.29       -0.17      0.68 o 
   2   4  16        1.75        1.77      0.92 o 
  -6   5  16       32.48       35.46      2.51 o 
  -5   5  16       34.99       37.41      1.90 o 
  -4   5  16       45.38       55.19      2.06 o 
  -3   5  16       13.30       13.14      1.45 o 
  -2   5  16       19.56       17.70      2.33 o 
  -1   5  16       45.92       49.73      1.66 o 
   0   5  16       65.07       66.05      1.92 o 
   1   5  16      207.10      212.23      5.94 o 
   2   5  16       64.11       66.89      2.65 o 
  -5   6  16        3.38        3.88      0.86 o 
  -4   6  16       46.97       48.02      2.42 o 
  -3   6  16        3.39        2.63      1.01 o 
  -2   6  16       15.55       11.32      1.21 o 
  -1   6  16        3.34        2.51      0.56 o 
   0   6  16       68.92       67.24      3.65 o 
  -3   7  16       51.86       60.64      3.13 o 
  -2   7  16      108.65      116.63      5.46 o 
  -3  -6  17      361.51      371.72     11.79 o 
  -2  -6  17      265.41      270.38      7.48 o 
  -1  -6  17      230.67      250.92      4.53 o 
   0  -6  17       24.31       28.20      2.14 o 
   1  -6  17      152.59      159.12      3.85 o 
   2  -6  17        0.40        1.18      0.81 o 
  -4  -5  17        0.06       -0.26      0.77 o 
  -3  -5  17        8.42        9.27      1.27 o 
  -2  -5  17       11.52       11.67      1.67 o 
  -1  -5  17       47.50       44.00      1.38 o 
   0  -5  17       28.88       27.94      1.97 o 
   1  -5  17       25.04       29.90      1.42 o 
   2  -5  17       19.81       20.38      1.60 o 
   3  -5  17       87.93       94.34      2.84 o 
  -5  -4  17        0.58        1.05      1.42 o 
  -4  -4  17      126.61      124.08      3.67 o 
  -3  -4  17        7.42        5.87      1.55 o 
  -2  -4  17        0.00       -0.90      0.78 o 
  -1  -4  17       26.22       30.58      1.24 o 
   0  -4  17       46.46       45.07      1.89 o 
   1  -4  17      266.48      283.98      4.18 o 
   2  -4  17       18.96       18.98      1.55 o 
   3  -4  17       32.55       30.87      1.67 o 
  -6  -3  17       28.45       31.55      3.30 o 
  -5  -3  17       28.76       28.44      3.02 o 
  -4  -3  17       94.82       93.38      3.07 o 
  -3  -3  17       39.16       30.98      3.35 o 
  -2  -3  17      167.11      158.69     10.23 o 
  -1  -3  17       39.29       47.71      1.50 o 
   0  -3  17      138.33      147.30      5.65 o 
   1  -3  17      204.61      211.63      5.08 o 
   2  -3  17       66.91       67.37      2.03 o 
   3  -3  17        1.27        0.26      0.68 o 
   4  -3  17       37.80       40.00      2.23 o 
  -6  -2  17       35.34       41.77      5.11 o 
  -5  -2  17        7.57        9.46      3.00 o 
  -4  -2  17       96.58       99.31      3.60 o 
  -3  -2  17        1.14        0.71      0.80 o 
  -2  -2  17      146.92      145.10      3.23 o 
  -1  -2  17        0.00       -0.14      0.53 o 
   0  -2  17        0.30        1.87      0.58 o 
   1  -2  17        0.32        0.70      0.53 o 
   2  -2  17      177.95      184.29      3.50 o 
   3  -2  17       82.07       86.15      2.38 o 
   4  -2  17        5.06        3.35      0.97 o 
  -7  -1  17        5.95        8.06      2.91 o 
  -6  -1  17       30.93       28.37      4.33 o 
  -5  -1  17       43.56       40.89      4.81 o 
  -3  -1  17        0.07       -0.21      0.81 o 
  -2  -1  17      126.66      124.68      4.74 o 
  -1  -1  17       23.57       21.59      1.10 o 
   0  -1  17        0.84        0.42      0.48 o 
   1  -1  17        8.53        9.93      1.54 o 
   2  -1  17        1.71        3.69      0.76 o 
   3  -1  17        8.52        8.54      0.99 o 
   4  -1  17       10.93       13.27      1.34 o 
  -7   0  17       17.48       23.05      2.67 o 
  -6   0  17       36.27       42.33      4.84 o 
  -5   0  17        3.54        2.46      0.88 o 
  -4   0  17      123.18      125.50      4.06 o 
  -3   0  17       43.61       44.38      2.44 o 
  -2   0  17       74.94       73.58      2.19 o 
  -1   0  17        2.59        2.01      0.54 o 
   0   0  17        1.17        2.01      0.55 o 
   1   0  17       42.43       51.14      1.54 o 
   2   0  17        0.30        0.92      0.80 o 
   3   0  17       16.24       17.33      1.18 o 
   4   0  17       77.18       79.71      3.18 o 
  -7   1  17      187.56      200.24      6.80 o 
  -6   1  17        0.21        2.88      1.16 o 
  -5   1  17       71.01       72.72      5.49 o 
  -4   1  17       65.04       67.40      3.62 o 
  -3   1  17       23.88       20.05      1.88 o 
  -2   1  17        0.00        0.36      0.52 o 
  -1   1  17       62.10       68.85      1.70 o 
   0   1  17       35.61       37.90      1.34 o 
   1   1  17        6.29        6.90      0.73 o 
   2   1  17       62.97       58.49      2.14 o 
   3   1  17       42.06       47.67      1.87 o 
  -7   2  17        5.42        3.35      1.29 o 
  -6   2  17        5.49        8.98      2.10 o 
  -5   2  17       19.17       19.25      3.50 o 
  -4   2  17        6.25        4.21      1.26 o 
  -3   2  17        1.56        2.52      0.87 o 
  -2   2  17        1.05        1.26      0.64 o 
  -1   2  17        3.66        4.42      0.62 o 
   0   2  17        0.69        1.06      0.59 o 
   1   2  17       30.31       34.60      1.68 o 
   2   2  17       28.99       35.07      1.89 o 
   3   2  17       52.35       56.66      2.77 o 
  -7   3  17       88.58       89.45      5.77 o 
  -6   3  17        1.48        3.06      1.71 o 
  -5   3  17        7.29        6.09      1.44 o 
  -4   3  17        3.62        2.04      0.76 o 
  -3   3  17      367.96      386.12      6.27 o 
  -2   3  17        3.63        1.32      0.78 o 
  -1   3  17       10.82       12.33      0.92 o 
   0   3  17       45.31       49.97      1.56 o 
   1   3  17        0.91        0.12      0.85 o 
   2   3  17        0.57        0.21      1.06 o 
  -6   4  17       26.57       28.41      2.84 o 
  -5   4  17       85.22       84.71      2.59 o 
  -4   4  17       68.70       64.74      2.23 o 
  -3   4  17      168.53      177.45      4.42 o 
  -2   4  17      225.42      229.47      4.21 o 
  -1   4  17        1.88        2.39      0.88 o 
   0   4  17        1.25        1.58      0.62 o 
   1   4  17        2.23       -0.13      0.53 o 
   2   4  17       78.82       87.33      3.05 o 
  -6   5  17       59.58       66.33      4.37 o 
  -5   5  17        0.49        0.54      0.69 o 
  -4   5  17        3.35        2.86      0.84 o 
  -3   5  17       22.00       21.34      2.46 o 
  -2   5  17      156.53      163.36      3.43 o 
  -1   5  17        3.26        4.02      0.77 o 
   0   5  17      111.35      116.27      2.82 o 
   1   5  17      116.88      119.37      3.49 o 
  -4   6  17       65.58       74.49      2.95 o 
  -3   6  17       11.00       13.60      1.57 o 
  -2   6  17       23.97       24.23      1.61 o 
  -1   6  17        0.01        0.49      0.46 o 
  -1  -6  18        0.52        0.93      0.75 o 
   0  -6  18       13.55       12.20      1.25 o 
  -3  -5  18        6.27        5.17      1.43 o 
  -2  -5  18       11.34        9.99      1.59 o 
  -1  -5  18       57.30       60.96      2.24 o 
   0  -5  18        3.75        2.06      0.93 o 
   1  -5  18        0.63        0.21      0.78 o 
   2  -5  18       49.97       51.10      2.83 o 
  -4  -4  18        2.14        2.42      1.01 o 
  -3  -4  18      111.65      119.88      4.24 o 
  -2  -4  18       10.56       12.18      1.68 o 
  -1  -4  18        1.75        0.29      0.45 o 
   0  -4  18        2.65        4.34      0.77 o 
   1  -4  18        2.67        1.62      0.58 o 
   2  -4  18        1.55        1.90      1.06 o 
  -5  -3  18       80.77       98.06      4.79 o 
  -4  -3  18      156.16      164.75      4.34 o 
  -3  -3  18      382.92      394.25     11.02 o 
  -2  -3  18      157.35      161.41      3.85 o 
  -1  -3  18        9.91       11.44      1.09 o 
   0  -3  18      122.34      134.02      3.67 o 
   1  -3  18       56.15       56.14      1.77 o 
   2  -3  18       45.49       47.47      2.55 o 
   3  -3  18       21.51       23.05      1.63 o 
  -6  -2  18        9.16        7.70      3.03 o 
  -5  -2  18       25.51       24.05      4.10 o 
  -4  -2  18        4.20        4.91      1.23 o 
  -3  -2  18       18.51       10.28      1.71 o 
  -2  -2  18        1.75        1.26      1.01 o 
  -1  -2  18        2.27        2.07      0.56 o 
   0  -2  18       30.16       28.84      1.36 o 
   1  -2  18        1.87        1.29      0.56 o 
   2  -2  18        0.61        1.28      0.68 o 
   3  -2  18       91.48       90.31      2.49 o 
  -6  -1  18       33.55       28.31      4.47 o 
  -5  -1  18       89.10       78.09      6.07 o 
  -4  -1  18        3.96        4.68      1.53 o 
  -3  -1  18       13.32        8.56      1.52 o 
  -2  -1  18       18.57       19.00      1.70 o 
  -1  -1  18       44.95       39.10      1.54 o 
   0  -1  18       93.84       92.07      2.24 o 
   1  -1  18        1.83        1.81      0.93 o 
   2  -1  18      131.73      138.07      3.37 o 
   3  -1  18       20.76       18.70      1.37 o 
  -6   0  18       31.62       28.09      4.26 o 
  -5   0  18       26.24       24.84      4.05 o 
  -4   0  18        3.92        3.52      1.14 o 
  -3   0  18        2.01        3.36      1.09 o 
  -2   0  18       26.62       34.08      2.00 o 
  -1   0  18       50.82       51.45      1.61 o 
   0   0  18       22.14       24.43      1.23 o 
   1   0  18       54.26       59.90      2.50 o 
   2   0  18       62.96       66.38      2.33 o 
   3   0  18       93.99       96.51      2.89 o 
  -6   1  18       74.36       76.71      4.00 o 
  -5   1  18        2.38       -0.62      1.49 o 
  -4   1  18        1.77        1.28      0.95 o 
  -3   1  18        3.93        5.24      3.23 o 
  -2   1  18      208.10      219.17      4.40 o 
  -1   1  18        6.86       10.06      0.82 o 
   0   1  18       52.35       49.65      1.87 o 
   1   1  18       62.64       72.63      2.77 o 
   2   1  18       13.07       13.97      1.36 o 
   3   1  18       18.05       16.64      1.73 o 
  -6   2  18        5.06        8.79      1.88 o 
  -5   2  18        1.40        1.13      1.00 o 
  -4   2  18       28.03       23.83      1.79 o 
  -3   2  18        0.20        0.09      1.42 o 
  -2   2  18       78.05       88.45      2.76 o 
  -1   2  18       43.90       44.83      1.46 o 
   0   2  18       95.14      102.37      2.28 o 
   1   2  18        1.24        0.74      0.67 o 
   2   2  18       52.89       49.49      2.32 o 
  -6   3  18       32.17       27.09      2.81 o 
  -5   3  18        2.79        0.64      0.74 o 
  -4   3  18      125.17      140.78      3.89 o 
  -3   3  18      256.32      266.48      4.99 o 
  -2   3  18      166.14      183.15      3.87 o 
  -1   3  18       40.30       39.47      1.46 o 
   0   3  18       41.70       47.72      1.57 o 
   1   3  18        9.68       10.24      1.55 o 
   2   3  18        4.93        3.89      1.05 o 
  -5   4  18       54.62       53.55      2.48 o 
  -4   4  18       49.01       51.64      2.16 o 
  -3   4  18      257.16      289.54      6.18 o 
  -2   4  18       16.31       13.74      1.17 o 
  -1   4  18      135.67      149.34      3.17 o 
   0   4  18       18.49       20.30      1.28 o 
   1   4  18      120.42      120.27      3.48 o 
  -4   5  18      187.11      191.51      4.87 o 
  -3   5  18       38.92       39.42      2.31 o 
  -2   5  18       15.68       15.90      1.28 o 
  -1   5  18      267.69      279.62      4.58 o 
  -2  -5  19       16.47       10.31      2.10 o 
  -1  -5  19        0.01       -0.64      0.72 o 
   0  -5  19        6.83        9.79      1.17 o 
  -3  -4  19       14.80       12.59      1.78 o 
  -2  -4  19        6.87        8.14      3.10 o 
  -1  -4  19       95.32      102.88      3.44 o 
   0  -4  19        0.47       -0.12      0.59 o 
   1  -4  19        2.78        2.82      0.93 o 
  -4  -3  19      252.49      264.47      6.29 o 
  -3  -3  19       23.03       21.27      2.13 o 
  -2  -3  19        0.48        0.04      1.34 o 
  -1  -3  19       19.09       18.40      1.25 o 
   0  -3  19        1.38        0.91      0.78 o 
   1  -3  19       30.42       30.61      1.87 o 
   2  -3  19       44.20       45.32      2.01 o 
  -5  -2  19        0.39       -0.17      0.91 o 
  -4  -2  19       87.26       93.72      3.79 o 
  -3  -2  19        1.08        1.41      2.46 o 
  -2  -2  19       18.06       15.29      1.19 o 
  -1  -2  19        1.62        1.68      0.80 o 
   0  -2  19        2.79        3.70      0.75 o 
   1  -2  19      141.42      139.88      3.73 o 
   2  -2  19       88.73       96.21      3.28 o 
  -5  -1  19       13.99       13.22      3.57 o 
  -4  -1  19        7.17        4.11      1.67 o 
  -3  -1  19       48.74       43.86      2.65 o 
  -2  -1  19       39.69       41.06      4.13 o 
  -1  -1  19       26.16       23.89      1.24 o 
   0  -1  19       42.72       43.96      1.62 o 
   1  -1  19        0.73       -0.06      0.68 o 
   2  -1  19        0.37        0.58      0.85 o 
  -6   0  19       11.66       15.07      3.43 o 
  -5   0  19        0.94        0.03      0.99 o 
  -4   0  19        1.99        2.63      1.11 o 
  -3   0  19        9.45       11.62      1.67 o 
  -2   0  19        0.67        0.67      0.89 o 
  -1   0  19      274.87      283.53      4.50 o 
   0   0  19      242.47      246.37      3.89 o 
   1   0  19       72.91       82.85      2.53 o 
   2   0  19        6.03        5.89      1.07 o 
  -6   1  19       40.92       47.63      3.78 o 
  -5   1  19       83.26       83.30      3.54 o 
  -4   1  19       24.85       25.22      2.26 o 
  -3   1  19      475.28      506.92     10.83 o 
  -2   1  19       33.17       36.99      3.14 o 
  -1   1  19      180.05      197.60      3.28 o 
   0   1  19        0.88        1.01      0.69 o 
   1   1  19       25.62       31.57      1.73 o 
   2   1  19       54.72       60.04      2.37 o 
  -5   2  19        2.68        3.85      0.99 o 
  -4   2  19        9.69        7.40      1.18 o 
  -3   2  19      113.43      121.03      3.94 o 
  -2   2  19       31.88       32.72      1.54 o 
  -1   2  19       55.25       64.00      1.76 o 
   0   2  19        2.25        1.88      0.65 o 
   1   2  19        0.01       -0.86      0.71 o 
  -5   3  19       23.13       19.75      1.80 o 
  -4   3  19       27.20       23.60      1.86 o 
  -3   3  19       12.50       13.18      2.04 o 
  -2   3  19       19.24       21.79      1.39 o 
  -1   3  19       35.20       45.11      1.79 o 
   0   3  19      222.61      238.50      3.92 o 
  -4   4  19       24.19       27.60      1.80 o 
  -3   4  19       50.83       52.78      2.70 o 
  -2   4  19        0.12       -0.03      0.72 o 
  -1   4  19       10.99       10.70      0.93 o 
  -3  -3  20        6.36        9.02      1.66 o 
  -2  -3  20        2.01        2.03      1.13 o 
  -1  -3  20       74.77       78.57      2.90 o 
   0  -3  20        5.82        5.20      0.85 o 
  -4  -2  20      104.57       95.72      5.60 o 
  -3  -2  20       20.99       20.71      2.17 o 
  -2  -2  20        5.43        3.36      1.22 o 
  -1  -2  20       71.77       73.02      2.47 o 
   0  -2  20        5.26        4.91      0.80 o 
   1  -2  20        5.74        4.95      1.13 o 
  -4  -1  20        0.72        2.75      2.34 o 
  -3  -1  20       31.45       28.27      2.70 o 
  -2  -1  20        5.11        7.76      1.54 o 
  -1  -1  20       69.99       73.54      1.98 o 
   0  -1  20      198.77      205.30      3.78 o 
   1  -1  20       10.80       11.01      1.55 o 
  -5   0  20        0.37        2.06      1.81 o 
  -4   0  20       87.50       93.07      3.81 o 
  -3   0  20       44.80       44.99      2.77 o 
  -2   0  20        2.09        2.66      0.83 o 
  -1   0  20        1.35        1.85      0.63 o 
   0   0  20      145.43      166.82      3.38 o 
   1   0  20        2.78        3.93      0.95 o 
  -5   1  20       88.05      108.94      4.16 o 
  -4   1  20        0.31        1.06      1.07 o 
  -3   1  20        2.55        0.85      1.12 o 
  -2   1  20        8.83       12.79      1.20 o 
  -1   1  20       14.45       15.80      1.10 o 
   0   1  20       20.49       28.69      1.61 o 
   1   1  20       43.38       41.02      2.02 o 
  -4   2  20       16.37       14.09      2.14 o 
  -3   2  20      108.00      126.09      3.73 o 
  -2   2  20       74.14       69.28      2.31 o 
  -1   2  20        0.18        0.23      0.56 o 
   0   2  20        8.16        8.64      0.90 o 
  -4   3  20       25.36       28.93      2.83 o 
  -3   3  20       39.30       35.10      4.93 o 
  -2   3  20       74.06       78.18      2.98 o 
  -1   3  20        0.96        0.73      0.58 o 
  -3  -1  21        0.16        1.20      1.06 o 
  -2  -1  21       14.87       17.82      2.25 o 
  -1  -1  21        0.68        1.10      0.89 o 
  -3   0  21        1.09        0.89      1.12 o 
  -2   0  21      129.80      130.50      4.64 o 
  -1   0  21        0.94       -1.02      0.76 o 
  -3   1  21        4.95        9.74      1.69 o 
  -2   1  21       38.37       30.45      2.54 o 
                                                 
